# Supplementary material for: Human Milk Cells Contain Numerous miRNAs that May Change with Milk Removal and Regulate Multiple Physiological Processes
Source: Int J Mol Sci. 2016 Jun 17;17(6):956. doi: 10.3390/ijms17060956 (PMC4926489; doi:10.3390/ijms17060956)
Supplement: Supplementary file 1 [file ijms-17-00956-s001.zip]

Archive with 3 entries (2 files):
- ijms-130614-Supplementary Materials/
- ijms-130614-Supplementary Materials/ijms-130614-suppl. figures.pdf
- ijms-130614-Supplementary Materials/ijms-130614-suppl. tables.xlsx
