# Supplementary material for: Human Milk Cells Contain Numerous miRNAs that May Change with Milk Removal and Regulate Multiple Physiological Processes
Source: Int J Mol Sci. 2016 Jun 17;17(6):956. doi: 10.3390/ijms17060956 (PMC4926489; doi:10.3390/ijms17060956)
Supplement: Supplementary file 1 [file ijms-17-00956-s001.zip › ijms-130614-Supplementary Materials/ijms-130614-suppl. tables.xlsx]

## Sheet: S1
Table S1. The identified known miRNAs in all samples (pre- and post-feed milk; total n = 20)
miRNA name	Mature sequence	Length (nt)	Total reads matched to miRBase 21.0	%	Number of samples determined in
hsa-let-7f-5p	TGAGGTAGTAGATTGTATAGTT	22	25479884	14.6279	20
hsa-miR-181a-5p	AACATTCAACGCTGTCGGTGAGT	23	21601482	12.4014	20
hsa-miR-148a-3p	TCAGTGCACTACAGAACTTTGT	22	14925495	8.56868	20
hsa-miR-22-3p	AAGCTGCCAGTTGAAGAACTGT	22	12999002	7.46269	20
hsa-miR-182-5p	TTTGGCAATGGTAGAACTCACACT	24	11288364	6.48062	20
hsa-let-7a-5p	TGAGGTAGTAGGTTGTATAGTT	22	10343580	5.93822	20
hsa-miR-375	TTTGTTCGTTCGGCTCGCGTGA	22	9145308	5.2503	20
hsa-miR-141-3p	TAACACTGTCTGGTAAAGATGG	22	8577962	4.92458	20
hsa-miR-30a-5p	TGTAAACATCCTCGACTGGAAG	22	7844936	4.50376	20
hsa-miR-30d-5p	TGTAAACATCCCCGACTGGAAG	22	6173556	3.54422	20
hsa-miR-146b-5p	TGAGAACTGAATTCCATAGGCT	22	4140259	2.37691	20
hsa-miR-26a-5p	TTCAAGTAATCCAGGATAGGCT	22	3876162	2.22529	20
hsa-miR-21-5p	TAGCTTATCAGACTGATGTTGA	22	3457523	1.98495	20
hsa-let-7i-5p	TGAGGTAGTAGTTTGTGCTGTT	22	2264279	1.29992	20
hsa-miR-92a-3p	TATTGCACTTGTCCCGGCCTGT	22	1918918	1.10165	20
hsa-miR-27b-3p	TTCACAGTGGCTAAGTTCTGC	21	1849454	1.06177	20
hsa-miR-181b-5p	AACATTCATTGCTGTCGGTGGGT	23	1594211	0.915232	20
hsa-miR-423-5p	TGAGGGGCAGAGAGCGAGACTTT	23	1374443	0.789064	20
hsa-miR-125a-5p	TCCCTGAGACCCTTTAACCTGTGA	24	1260164	0.723457	20
hsa-miR-10a-5p	TACCCTGTAGATCCGAATTTGTG	23	1145612	0.657693	20
hsa-miR-191-5p	CAACGGAATCCCAAAAGCAGCTG	23	1140649	0.654843	20
hsa-miR-30b-5p	TGTAAACATCCTACACTCAGCT	22	1077680	0.618693	20
hsa-let-7g-5p	TGAGGTAGTAGTTTGTACAGTT	22	1058862	0.60789	20
hsa-let-7e-5p	TGAGGTAGGAGGTTGTATAGTT	22	937020	0.537941	20
hsa-miR-101-3p	TACAGTACTGTGATAACTGAA	21	935194	0.536892	20
hsa-miR-103a-3p	AGCAGCATTGTACAGGGCTATGA	23	830057	0.476533	20
hsa-miR-16-5p	TAGCAGCACGTAAATATTGGCG	22	699974	0.401853	20
hsa-miR-200a-3p	TAACACTGTCTGGTAACGATGT	22	672448	0.386051	20
hsa-miR-99b-5p	CACCCGTAGAACCGACCTTGCG	22	656021	0.37662	20
hsa-miR-151a-3p	CTAGACTGAAGCTCCTTGAGG	21	652786	0.374763	20
hsa-miR-186-5p	CAAAGAATTCTCCTTTTGGGCT	22	637835	0.366179	20
hsa-miR-30e-5p	TGTAAACATCCTTGACTGGAAG	22	623361	0.35787	20
hsa-miR-28-3p	CACTAGATTGTGAGCTCCTGGA	22	580928	0.333509	20
hsa-miR-25-3p	CATTGCACTTGTCTCGGTCTGA	22	553822	0.317948	20
hsa-miR-429	TAATACTGTCTGGTAAAACCGT	22	486269	0.279166	20
hsa-let-7c-5p	TGAGGTAGTAGGTTGTATGGTT	22	461751	0.26509	20
hsa-let-7b-5p	TGAGGTAGTAGGTTGTGTGGTT	22	436557	0.250626	20
hsa-miR-200b-3p	TAATACTGCCTGGTAATGATGA	22	418948	0.240517	20
hsa-miR-378a-3p	ACTGGACTTGGAGTCAGAAGGC	22	417971	0.239956	20
hsa-let-7d-5p	AGAGGTAGTAGGTTGCATAGTT	22	414363	0.237885	20
hsa-miR-151a-5p	TCGAGGAGCTCACAGTCTAGT	21	389466	0.223591	20
hsa-miR-148a-5p	AAAGTTCTGAGACACTCCGACT	22	353773	0.2031	20
hsa-miR-340-5p	TTATAAAGCAATGAGACTGATT	22	351585	0.201844	20
hsa-miR-26b-5p	TTCAAGTAATTCAGGATAGGT	21	347933	0.199747	20
hsa-miR-107	AGCAGCATTGTACAGGGCTATCA	23	334658	0.192126	20
hsa-miR-192-5p	CTGACCTATGAATTGACAGCC	21	315360	0.181047	20
hsa-miR-320a	AAAAGCTGGGTTGAGAGGGCGA	22	282188	0.162003	20
hsa-miR-423-3p	AGCTCGGTCTGAGGCCCCTCAGT	23	272495	0.156439	20
hsa-miR-146b-3p	TGCCCTGTGGACTCAGTTCTGG	22	265350	0.152337	20
hsa-miR-30c-5p	TGTAAACATCCTACACTCTCAGC	23	256240	0.147107	20
hsa-miR-142-5p	CATAAAGTAGAAAGCACTACT	21	180065	0.103375	20
hsa-miR-92b-3p	TATTGCACTCGTCCCGGCCTCC	22	177234	0.10175	20
hsa-miR-19b-3p	TGTGCAAATCCATGCAAAACTGA	23	177130	0.10169	20
hsa-miR-98-5p	TGAGGTAGTAAGTTGTATTGTT	22	173099	0.0993756	20
hsa-miR-125b-5p	TCCCTGAGACCCTAACTTGTGA	22	168481	0.0967245	20
hsa-miR-99a-5p	AACCCGTAGATCCGATCTTGTG	22	165290	0.0948925	20
hsa-miR-885-5p	TCCATTACACTACCCTGCCTCT	22	164290	0.0943184	20
hsa-miR-143-3p	TGAGATGAAGCACTGTAGCTC	21	159843	0.0917654	20
hsa-miR-29a-3p	TAGCACCATCTGAAATCGGTTA	22	158592	0.0910472	20
hsa-miR-183-5p	TATGGCACTGGTAGAATTCACT	22	148827	0.0854412	20
hsa-miR-21-3p	CAACACCAGTCGATGGGCTGT	21	142741	0.0819472	20
hsa-miR-335-5p	TCAAGAGCAATAACGAAAAATGT	23	140802	0.080834	20
hsa-miR-30a-3p	CTTTCAGTCGGATGTTTGCAGC	22	128686	0.0738783	20
hsa-miR-150-5p	TCTCCCAACCCTTGTACCAGTG	22	112924	0.0648294	20
hsa-miR-15a-5p	TAGCAGCACATAATGGTTTGTG	22	112469	0.0645681	20
hsa-miR-200c-3p	TAATACTGCCGGGTAATGATGGA	23	108251	0.0621466	20
hsa-miR-320b	AAAAGCTGGGTTGAGAGGGCAA	22	107977	0.0619893	20
hsa-miR-181a-2-3p	ACCACTGACCGTTGACTGTACC	22	106299	0.061026	20
hsa-miR-345-5p	GCTGACTCCTAGTCCAGGGCTC	22	104888	0.0602159	20
hsa-miR-27a-3p	TTCACAGTGGCTAAGTTCCGC	21	98966	0.0568161	20
hsa-miR-486-5p	TCCTGTACTGAGCTGCCCCGAG	22	95682	0.0549308	20
hsa-miR-193b-3p	AACTGGCCCTCAAAGTCCCGCT	22	93854	0.0538813	20
hsa-miR-30e-3p	CTTTCAGTCGGATGTTTACAGC	22	91722	0.0526573	20
hsa-miR-93-5p	CAAAGTGCTGTTCGTGCAGGTAG	23	88234	0.0506549	20
hsa-miR-30c-2-3p	CTGGGAGAAGGCTGTTTACTCT	22	81914	0.0470266	20
hsa-miR-511-5p	GTGTCTTTTGCTCTGCAGTCA	21	76642	0.044	20
hsa-miR-181c-5p	AACATTCAACCTGTCGGTGAGT	22	72347	0.0415342	20
hsa-miR-106b-3p	CCGCACTGTGGGTACTTGCTGC	22	70217	0.0403114	20
hsa-miR-125b-2-3p	TCACAAGTCAGGCTCTTGGGAC	22	67411	0.0387005	20
hsa-miR-33b-5p	GTGCATTGCTGTTGCATTGC	20	66702	0.0382934	20
hsa-miR-28-5p	AAGGAGCTCACAGTCTATTGAG	22	64729	0.0371607	20
hsa-miR-29c-3p	TAGCACCATTTGAAATCGGTTA	22	63100	0.0362255	20
hsa-miR-181a-3p	ACCATCGACCGTTGATTGTACC	22	62444	0.0358489	20
hsa-miR-335-3p	TTTTTCATTATTGCTCCTGACC	22	57828	0.0331989	20
hsa-miR-205-5p	TCCTTCATTCCACCGGAGTCTG	22	56747	0.0325783	20
hsa-miR-374a-3p	CTTATCAGATTGTATTGTAATT	22	54846	0.0314869	20
hsa-miR-30d-3p	CTTTCAGTCAGATGTTTGCTGC	22	52152	0.0299403	20
hsa-miR-223-3p	TGTCAGTTTGTCAAATACCCCA	22	50827	0.0291796	20
hsa-miR-193a-3p	AACTGGCCTACAAAGTCCCAGT	22	46729	0.026827	20
hsa-miR-19a-3p	TGTGCAAATCTATGCAAAACTGA	23	46078	0.0264533	20
hsa-miR-744-5p	TGCGGGGCTAGGGCTAACAGCA	22	45908	0.0263557	20
hsa-miR-221-3p	AGCTACATTGTCTGCTGGGTTTC	23	43258	0.0248343	20
hsa-miR-378c	ACTGGACTTGGAGTCAGAAGAGTGG	25	43036	0.0247068	20
hsa-miR-664a-3p	TATTCATTTATCCCCAGCCTACA	23	41478	0.0238124	20
hsa-miR-130b-3p	CAGTGCAATGATGAAAGGGCAT	22	39129	0.0224638	20
hsa-miR-877-5p	GTAGAGGAGATGGCGCAGGG	20	39047	0.0224168	20
hsa-miR-151b	TCGAGGAGCTCACAGTCT	18	38265	0.0219678	20
hsa-miR-421	ATCAACAGACATTAATTGGGCGC	23	38190	0.0219248	20
hsa-miR-342-3p	TCTCACACAGAAATCGCACCCGT	23	38185	0.0219219	20
hsa-miR-1307-3p	ACTCGGCGTGGCGTCGGTCGTG	22	37823	0.0217141	20
hsa-miR-222-3p	AGCTACATCTGGCTACTGGGT	21	37226	0.0213713	20
hsa-miR-196a-5p	TAGGTAGTTTCATGTTGTTGGG	22	36342	0.0208638	20
hsa-miR-100-5p	AACCCGTAGATCCGAACTTGTG	22	33082	0.0189923	20
hsa-miR-577	TAGATAAAATATTGGTACCTG	21	32610	0.0187213	20
hsa-miR-425-5p	AATGACACGATCACTCCCGTTGA	23	31628	0.0181575	20
hsa-miR-532-5p	CATGCCTTGAGTGTAGGACCGT	22	30394	0.0174491	20
hsa-miR-200a-5p	CATCTTACCGGACAGTGCTGGA	22	30359	0.017429	20
hsa-miR-96-5p	TTTGGCACTAGCACATTTTTGCT	23	28194	0.0161861	20
hsa-miR-769-5p	TGAGACCTCTGGGTTCTGAGCT	22	27814	0.0159679	20
hsa-miR-361-3p	TCCCCCAGGTGTGATTCTGATTT	23	27459	0.0157641	20
hsa-miR-155-5p	TTAATGCTAATCGTGATAGGGGT	23	25809	0.0148169	20
hsa-miR-224-5p	CAAGTCACTAGTGGTTCCGTT	21	24835	0.0142577	20
hsa-miR-141-5p	CATCTTCCAGTACAGTGTTGGA	22	23884	0.0137117	20
hsa-miR-23a-3p	ATCACATTGCCAGGGATTTCC	21	23569	0.0135309	20
hsa-miR-148b-3p	TCAGTGCATCACAGAACTTTGT	22	23525	0.0135056	20
hsa-miR-146a-5p	TGAGAACTGAATTCCATGGGTT	22	22824	0.0131032	20
hsa-miR-140-3p	TACCACAGGGTAGAACCACGG	21	22751	0.0130613	20
hsa-miR-365a-3p	TAATGCCCCTAAAAATCCTTAT	22	22601	0.0129752	20
hsa-miR-365b-3p	TAATGCCCCTAAAAATCCTTAT	22	22601	0.0129752	20
hsa-let-7d-3p	CTATACGACCTGCTGCCTTTCT	22	22451	0.0128891	20
hsa-miR-497-5p	CAGCAGCACACTGTGGTTTGT	21	21215	0.0121795	20
hsa-miR-195-5p	TAGCAGCACAGAAATATTGGC	21	19766	0.0113476	20
hsa-miR-32-5p	TATTGCACATTACTAAGTTGCA	22	19293	0.0110761	20
hsa-miR-484	TCAGGCTCAGTCCCCTCCCGAT	22	18864	0.0108298	20
hsa-miR-3615	TCTCTCGGCTCCTCGCGGCTC	21	18793	0.010789	20
hsa-miR-128-3p	TCACAGTGAACCGGTCTCTTT	21	18240	0.0104715	20
hsa-miR-652-3p	AATGGCGCCACTAGGGTTGTG	21	16967	0.00974071	20
hsa-miR-1307-5p	TCGACCGGACCTCGACCGGCT	21	16522	0.00948523	20
hsa-miR-499a-5p	TTAAGACTTGCAGTGATGTTT	21	15124	0.00868265	20
hsa-miR-511-3p	AATGTGTAGCAAAAGACAGA	20	14984	0.00860227	20
hsa-miR-339-5p	TCCCTGTCCTCCAGGAGCTCACG	23	14810	0.00850238	20
hsa-miR-142-3p	TGTAGTGTTTCCTACTTTATGGA	23	14719	0.00845014	20
hsa-miR-941	CACCCGGCTGTGTGCACATGTGC	23	14395	0.00826413	20
hsa-miR-20a-5p	TAAAGTGCTTATAGTGCAGGTAG	23	14393	0.00826298	20
hsa-miR-200b-5p	CATCTTACTGGGCAGCATTGGA	22	13741	0.00788867	20
hsa-miR-17-5p	CAAAGTGCTTACAGTGCAGGTAG	23	12756	0.00732318	20
hsa-miR-190a-5p	TGATATGTTTGATATATTAGGT	22	12587	0.00722616	20
hsa-miR-210-3p	CTGTGCGTGTGACAGCGGCTGA	22	12408	0.0071234	20
hsa-miR-452-5p	AACTGTTTGCAGAGGAAACTGA	22	12220	0.00701547	20
hsa-miR-339-3p	TGAGCGCCTCGACGACAGAGCCG	23	12164	0.00698332	20
hsa-miR-106b-5p	TAAAGTGCTGACAGTGCAGAT	21	12073	0.00693108	20
hsa-miR-15b-5p	TAGCAGCACATCATGGTTTACA	22	11974	0.00687424	20
hsa-miR-148b-5p	AAGTTCTGTTATACACTCAGGC	22	11632	0.0066779	20
hsa-miR-660-5p	TACCCATTGCATATCGGAGTTG	22	11495	0.00659925	20
hsa-miR-199a-3p	ACAGTAGTCTGCACATTGGTTA	22	11332	0.00650567	20
hsa-miR-199b-3p	ACAGTAGTCTGCACATTGGTTA	22	11332	0.00650567	20
hsa-miR-374b-5p	ATATAATACAACCTGCTAAGTG	22	11267	0.00646835	20
hsa-miR-203a-3p	GTGAAATGTTTAGGACCACTAG	22	11135	0.00639257	20
hsa-miR-374a-5p	TTATAATACAACCTGATAAGTG	22	10370	0.00595339	20
hsa-miR-22-5p	AGTTCTTCAGTGGCAAGCTTTA	22	10158	0.00583168	20
hsa-miR-23b-3p	ATCACATTGCCAGGGATTACC	21	9887	0.0056761	20
hsa-miR-7706	TGAAGCGCCTGTGCTCTGCCGAGA	24	9682	0.00555841	20
hsa-let-7i-3p	CTGCGCAAGCTACTGCCTTGCT	22	9332	0.00535747	20
hsa-miR-1285-3p	TCTGGGCAACAAAGTGAGACCT	22	8717	0.00500441	20
hsa-miR-99b-3p	CAAGCTCGTGTCTGTGGGTCCG	22	8702	0.00499579	20
hsa-miR-130a-3p	CAGTGCAATGTTAAAAGGGCAT	22	8569	0.00491944	20
hsa-miR-26b-3p	CCTGTTCTCCATTACTTGGCTC	22	8567	0.00491829	20
hsa-miR-598-3p	TACGTCATCGTTGTCATCGTCA	22	8084	0.004641	20
hsa-miR-187-3p	TCGTGTCTTGTGTTGCAGCCGG	22	7705	0.00442342	20
hsa-miR-17-3p	ACTGCAGTGAAGGCACTTGTAG	22	7416	0.0042575	20
hsa-miR-500a-3p	ATGCACCTGGGCAAGGATTCTG	22	7198	0.00413235	20
hsa-miR-16-2-3p	CCAATATTACTGTGCTGCTTTA	22	7180	0.00412202	20
hsa-miR-33a-5p	GTGCATTGTAGTTGCATTGCA	21	7125	0.00409044	20
hsa-miR-4677-3p	TCTGTGAGACCAAAGAACTACT	22	7119	0.004087	20
hsa-miR-361-5p	TTATCAGAATCTCCAGGGGTAC	22	6911	0.00396759	20
hsa-miR-342-5p	AGGGGTGCTATCTGTGATTGA	21	6829	0.00392051	20
hsa-miR-196b-5p	TAGGTAGTTTCCTGTTGTTGGG	22	6681	0.00383554	20
hsa-miR-548k	AAAAGTACTTGCGGATTTTGCT	22	6553	0.00376206	20
hsa-miR-10b-5p	TACCCTGTAGAACCGAATTTGTG	23	6514	0.00373967	20
hsa-miR-501-3p	AATGCACCCGGGCAAGGATTCT	22	6411	0.00368054	20
hsa-miR-574-5p	TGAGTGTGTGTGTGTGAGTGTGT	23	6296	0.00361452	20
hsa-miR-29b-3p	TAGCACCATTTGAAATCAGTGTT	23	5690	0.00326661	20
hsa-miR-195-3p	CCAATATTGGCTGTGCTGCTCC	22	5659	0.00324882	20
hsa-miR-1468-5p	CTCCGTTTGCCTGTTTCGCTG	21	5528	0.00317361	20
hsa-miR-24-3p	TGGCTCAGTTCAGCAGGAACAG	22	5466	0.00313802	20
hsa-miR-516b-5p	ATCTGGAGGTAAGAAGCACTTT	22	5208	0.0029899	20
hsa-miR-197-3p	TTCACCACCTTCTCCACCCAGC	22	5031	0.00288828	20
hsa-miR-181d-5p	AACATTCATTGTTGTCGGTGGGT	23	4584	0.00263166	20
hsa-miR-301a-3p	CAGTGCAATAGTATTGTCAAAGC	23	4221	0.00242326	20
hsa-miR-664a-5p	ACTGGCTAGGGAAAATGATTGGAT	24	4204	0.0024135	20
hsa-miR-190b	TGATATGTTTGATATTGGGTT	21	4160	0.00238824	20
hsa-miR-516a-5p	TTCTCGAGGAAAGAAGCACTTTC	23	4160	0.00238824	20
hsa-miR-27b-5p	AGAGCTTAGCTGATTGGTGAAC	22	4112	0.00236069	20
hsa-miR-152-3p	TCAGTGCATGACAGAACTTGG	21	3873	0.00222348	20
hsa-miR-31-5p	AGGCAAGATGCTGGCATAGCT	21	3720	0.00213564	20
hsa-miR-425-3p	ATCGGGAATGTCGTGTCCGCCC	22	3689	0.00211784	20
hsa-miR-574-3p	CACGCTCATGCACACACCCACA	22	3660	0.0021012	20
hsa-miR-193b-5p	CGGGGTTTTGAGGGCGAGATGA	22	3656	0.0020989	20
hsa-miR-4286	ACCCCACTCCTGGTACC	17	3612	0.00207364	20
hsa-miR-99a-3p	CAAGCTCGCTTCTATGGGTCTG	22	3565	0.00204666	20
hsa-miR-3614-5p	CCACTTGGATCTGAAGGCTGCCC	23	3492	0.00200475	20
hsa-miR-589-5p	TGAGAACCACGTCTGCTCTGAG	22	3484	0.00200015	20
hsa-miR-378d	ACTGGACTTGGAGTCAGAAA	20	3470	0.00199212	20
hsa-miR-324-3p	ACTGCCCCAGGTGCTGCTGG	20	3428	0.00196801	20
hsa-miR-365b-5p	AGGGACTTTCAGGGGCAGCTGT	22	3377	0.00193873	20
hsa-miR-1287-5p	TGCTGGATCAGTGGTTCGAGTC	22	3342	0.00191863	20
hsa-miR-194-5p	TGTAACAGCAACTCCATGTGGA	22	3132	0.00179807	20
hsa-let-7b-3p	CTATACAACCTACTGCCTTCCC	22	2748	0.00157762	20
hsa-miR-27a-5p	AGGGCTTAGCTGCTTGTGAGCA	22	2623	0.00150586	20
hsa-miR-582-3p	TAACTGGTTGAACAACTGAACC	22	2609	0.00149782	20
hsa-miR-218-5p	TTGTGCTTGATCTAACCATGT	21	2572	0.00147658	20
hsa-miR-454-3p	TAGTGCAATATTGCTTATAGGGT	23	2533	0.00145419	20
hsa-miR-671-3p	TCCGGTTCTCAGGGCTCCACC	21	2388	0.00137094	20
hsa-miR-132-3p	TAACAGTCTACAGCCATGGTCG	22	2293	0.0013164	20
hsa-miR-25-5p	AGGCGGAGACTTGGGCAATTG	21	2247	0.00129	20
hsa-miR-590-3p	TAATTTTATGTATAAGCTAGT	21	2230	0.00128024	20
hsa-miR-340-3p	TCCGTCTCAGTTACTTTATAGC	22	2204	0.00126531	20
hsa-miR-34a-5p	TGGCAGTGTCTTAGCTGGTTGT	22	2186	0.00125498	20
hsa-miR-125b-1-3p	ACGGGTTAGGCTCTTGGGAGCT	22	2130	0.00122283	20
hsa-miR-628-5p	ATGCTGACATATTTACTAGAGG	22	2115	0.00121422	20
hsa-miR-30c-1-3p	CTGGGAGAGGGTTGTTTACTCC	22	2092	0.00120101	20
hsa-miR-221-5p	ACCTGGCATACAATGTAGATTT	22	2017	0.00115795	20
hsa-miR-204-5p	TTCCCTTTGTCATCCTATGCCT	22	2015	0.00115681	20
hsa-miR-3174	TAGTGAGTTAGAGATGCAGAGCC	23	1983	0.00113843	20
hsa-miR-451a	AAACCGTTACCATTACTGAGTT	22	1944	0.00111604	20
hsa-miR-1301-3p	TTGCAGCTGCCTGGGAGTGACTTC	24	1901	0.00109136	20
hsa-miR-651-5p	TTTAGGATAAGCTTGACTTTTG	22	1849	0.00106151	20
hsa-miR-324-5p	CGCATCCCCTAGGGCATTGGTGT	23	1836	0.00105404	20
hsa-miR-199b-5p	CCCAGTGTTTAGACTATCTGTTC	23	1787	0.00102591	20
hsa-miR-1323	TCAAAACTGAGGGGCATTTTCT	22	1777	0.00102017	20
hsa-let-7a-3p	CTATACAATCTACTGTCTTTC	21	1773	0.00101787	20
hsa-miR-6510-3p	CACCGACTCTGTCTCCTGCAG	21	1768	0.001015	20
hsa-miR-1303	TTTAGAGACGGGGTCTTGCTCT	22	1762	0.00101156	20
hsa-miR-3912-3p	TAACGCATAATATGGACATGT	21	1741	0.000999503	20
hsa-miR-885-3p	AGGCAGCGGGGTGTAGTGGATA	22	1736	0.000996633	20
hsa-miR-3605-5p	TGAGGATGGATAGCAAGGAAGCC	23	1710	0.000981706	20
hsa-miR-628-3p	TCTAGTAAGAGTGGCAGTCGA	21	1659	0.000952427	20
hsa-miR-331-3p	GCCCCTGGGCCTATCCTAGAA	21	1640	0.000941519	19
hsa-miR-92a-1-5p	AGGTTGGGATCGGTTGCAATGCT	23	1580	0.000907074	20
hsa-miR-9-5p	TCTTTGGTTATCTAGCTGTATGA	23	1563	0.000897314	20
hsa-miR-125a-3p	ACAGGTGAGGTTCTTGGGAGCC	22	1520	0.000872628	20
hsa-miR-24-2-5p	TGCCTACTGAGCTGAAACACAG	22	1511	0.000867461	20
hsa-miR-135a-5p	TATGGCTTTTTATTCCTATGTGA	23	1502	0.000862294	20
hsa-miR-223-5p	CGTGTATTTGACAAGCTGAGTT	22	1486	0.000853108	20
hsa-miR-1260b	ATCCCACCACTGCCACCAT	19	1482	0.000850812	20
hsa-miR-3127-5p	ATCAGGGCTTGTGGAATGGGAAG	23	1482	0.000850812	20
hsa-miR-130b-5p	ACTCTTTCCCTGTTGCACTAC	21	1469	0.000843349	20
hsa-miR-33a-3p	CAATGTTTCCACAGTGCATCAC	22	1469	0.000843349	20
hsa-miR-1283	TCTACAAAGGAAAGCGCTTTCT	22	1467	0.000842201	20
hsa-miR-7641	TTGATCTCGGAAGCTAAGC	19	1464	0.000840478	20
hsa-miR-452-3p	CTCATCTGCAAAGAAGTAAGTG	22	1440	0.0008267	20
hsa-miR-127-3p	TCGGATCCGTCTGAGCTTGGCT	22	1438	0.000825552	20
hsa-miR-18a-5p	TAAGGTGCATCTAGTGCAGATAG	23	1383	0.000793976	20
hsa-miR-1266-5p	CCTCAGGGCTGTAGAACAGGGCT	23	1362	0.00078192	20
hsa-miR-584-5p	TTATGGTTTGCCTGGGACTGAG	22	1339	0.000768716	20
hsa-miR-101-5p	CAGTTATCACAGTGCTGATGCT	22	1233	0.000707862	20
hsa-miR-874-3p	CTGCCCTGGCCCGAGGGACCGA	22	1224	0.000702695	20
hsa-miR-224-3p	AAAATGGTGCCCTAGTGACTACA	23	1201	0.000689491	20
hsa-miR-3065-5p	TCAACAAAATCACTGATGCTGGA	23	1199	0.000688343	19
hsa-miR-3688-3p	TATGGAAAGACTTTGCCACTCT	22	1162	0.000667101	20
hsa-miR-183-3p	GTGAATTACCGAAGGGCCATAA	22	1153	0.000661934	20
hsa-miR-29c-5p	TGACCGATTTCTCCTGGTGTTC	22	1143	0.000656193	20
hsa-miR-532-3p	CCTCCCACACCCAAGGCTTGCA	22	1135	0.0006516	20
hsa-miR-210-5p	AGCCCCTGCCCACCGCACACTG	22	1117	0.000641267	20
hsa-miR-128-1-5p	CGGGGCCGTAGCACTGTCTGAGA	23	1112	0.000638396	20
hsa-miR-3074-5p	GTTCCTGCTGAACTGAGCCAG	21	1099	0.000630933	20
hsa-miR-1273h-3p	CTGCAGACTCGACCTCCCAGGC	22	1037	0.000595339	20
hsa-miR-181c-3p	AACCATCGACCGTTGAGTGGAC	22	1004	0.000576394	20
hsa-miR-548o-3p	CCAAAACTGCAGTTACTTTTGC	22	1003	0.000575819	20
hsa-miR-6509-5p	ATTAGGTAGTGGCAGTGGAAC	21	998	0.000572949	20
hsa-miR-502-3p	AATGCACCTGGGCAAGGATTCA	22	975	0.000559745	20
hsa-miR-1299	TTCTGGAATTCTGTGTGAGGGA	22	973	0.000558597	17
hsa-miR-486-3p	CGGGGCAGCTCAGTACAGGAT	21	957	0.000549411	19
hsa-miR-3065-3p	TCAGCACCAGGATATTGTTGGAG	23	955	0.000548263	20
hsa-miR-301b-3p	CAGTGCAATGATATTGTCAAAGC	23	942	0.0005408	20
hsa-miR-215-5p	ATGACCTATGAATTGACAGAC	21	924	0.000530466	20
hsa-miR-3690	ACCTGGACCCAGCGTAGACAAAG	23	923	0.000529892	18
hsa-miR-3909	TGTCCTCTAGGGCCTGCAGTCT	22	903	0.00051841	20
hsa-miR-1277-5p	AAATATATATATATATGTACGTAT	24	895	0.000513817	20
hsa-miR-374b-3p	CTTAGCAGGTTGTATTATCATT	22	894	0.000513243	20
hsa-miR-548e-3p	AAAAACTGAGACTACTTTTGCA	22	892	0.000512095	20
hsa-miR-33b-3p	CAGTGCCTCGGCAGTGCAGCCC	22	875	0.000502335	19
hsa-miR-517a-3p	ATCGTGCATCCCTTTAGAGTGT	22	872	0.000500613	20
hsa-miR-517b-3p	ATCGTGCATCCCTTTAGAGTGT	22	872	0.000500613	20
hsa-miR-328-3p	CTGGCCCTCTCTGCCCTTCCGT	22	865	0.000496594	20
hsa-miR-561-5p	ATCAAGGATCTTAAACTTTGCC	22	860	0.000493724	20
hsa-miR-3605-3p	CCTCCGTGTTACCTGTCCTCTAG	23	848	0.000486834	20
hsa-miR-519a-3p	AAAGTGCATCCTTTTAGAGTGT	22	843	0.000483964	19
hsa-miR-3158-3p	AAGGGCTTCCTCTCTGCAGGAC	22	782	0.000448944	20
hsa-miR-659-5p	AGGACCTTCCCTGAACCAAGGA	22	774	0.000444351	20
hsa-miR-330-5p	TCTCTGGGCCTGTGTCTTAGGC	22	770	0.000442055	20
hsa-miR-512-3p	AAGTGCTGTCATAGCTGAGGTC	22	770	0.000442055	20
hsa-miR-338-3p	TCCAGCATCAGTGATTTTGTTG	22	770	0.000442055	19
hsa-miR-1276	TAAAGAGCCCTGTGGAGACA	20	735	0.000421961	20
hsa-miR-7-1-3p	CAACAAATCACAGTCTGCCATA	22	731	0.000419665	20
hsa-miR-2115-3p	CATCAGAATTCATGGAGGCTAG	22	716	0.000411054	19
hsa-miR-3929	GAGGCTGATGTGAGTAGACCACT	23	714	0.000409905	20
hsa-miR-522-3p	AAAATGGTTCCCTTTAGAGTGT	22	704	0.000404164	19
hsa-miR-320c	AAAAGCTGGGTTGAGAGGGT	20	699	0.000401294	20
hsa-miR-455-5p	TATGTGCCTTTGGACTACATCG	22	697	0.000400146	19
hsa-miR-4449	CGTCCCGGGGCTGCGCGAGGCA	22	680	0.000390386	20
hsa-miR-1255a	AGGATGAGCAAAGAAAGTAGATT	23	675	0.000387516	18
hsa-miR-576-5p	ATTCTAATTTCTCCACGTCTTT	22	673	0.000386367	20
hsa-miR-32-3p	CAATTTAGTGTGTGTGATATTT	22	668	0.000383497	19
hsa-miR-1180-3p	TTTCCGGCTCGCGTGGGTGTGT	22	666	0.000382349	20
hsa-miR-625-3p	GACTATAGAACTTTCCCCCTCA	22	666	0.000382349	20
hsa-miR-363-3p	AATTGCACGGTATCCATCTGTA	22	664	0.000381201	20
hsa-miR-708-3p	CAACTAGACTGTGAGCTTCTAG	22	661	0.000379478	16
hsa-miR-515-5p	TTCTCCAAAAGAAAGCACTTTCTG	24	649	0.000372589	20
hsa-miR-664b-3p	TTCATTTGCCTCCCAGCCTACA	22	648	0.000372015	20
hsa-miR-4775	TTAATTTTTTGTTTCGGTCACT	22	640	0.000367422	20
hsa-miR-548e-5p	CAAAAGCAATCGCGGTTTTTGC	22	637	0.0003657	20
hsa-miR-296-3p	GAGGGTTGGGTGGAGGCTCTCC	22	631	0.000362255	20
hsa-miR-627-5p	GTGAGTCTCTAAGAAAAGAGGA	22	615	0.00035307	20
hsa-miR-219a-1-3p	AGAGTTGAGTCTGGACGTCCCG	22	607	0.000348477	20
hsa-miR-212-3p	TAACAGTCTCCAGTCACGGCC	21	605	0.000347329	20
hsa-miR-4640-3p	CACCCCCTGTTTCCTGGCCCAC	22	575	0.000330106	20
hsa-miR-616-5p	ACTCAAAACCCTTCAGTGACTT	22	539	0.000309438	18
hsa-miR-937-3p	ATCCGCGCTCTGACTCTCTGCC	22	526	0.000301975	20
hsa-miR-548ah-3p	CAAAAACTGCAGTTACTTTTGC	22	513	0.000294512	20
hsa-miR-2110	TTGGGGAAACGGCCGCTGAGTG	22	507	0.000291067	20
hsa-miR-6499-5p	TCGGGCGCAAGAGCACTGCAGT	22	506	0.000290493	20
hsa-miR-5010-5p	AGGGGGATGGCAGAGCAAAATT	22	504	0.000289345	19
hsa-miR-505-3p	CGTCAACACTTGCTGGTTTCCT	22	498	0.0002859	19
hsa-miR-3613-5p	TGTTGTACTTTTTTTTTTGTTC	22	495	0.000284178	19
hsa-miR-4781-3p	AATGTTGGAATCCTCGCTAGAG	22	494	0.000283604	20
hsa-miR-615-3p	TCCGAGCCTGGGTCTCCCTCTT	22	493	0.00028303	20
hsa-miR-519c-3p	AAAGTGCATCTTTTTAGAGGAT	22	493	0.00028303	18
hsa-miR-520a-3p	AAAGTGCTTCCCTTTGGACTGT	22	492	0.000282456	20
hsa-miR-140-5p	CAGTGGTTTTACCCTATGGTAG	22	484	0.000277863	20
hsa-miR-3609	CAAAGTGATGAGTAATACTGGCTG	24	482	0.000276715	19
hsa-miR-4485-3p	TAACGGCCGCGGTACCCTAA	20	481	0.000276141	19
hsa-miR-3913-5p	TTTGGGACTGATCTTGATGTCT	22	481	0.000276141	20
hsa-miR-184	TGGACGGAGAACTGATAAGGGT	22	479	0.000274993	17
hsa-miR-193a-5p	TGGGTCTTTGCGGGCGAGATGA	22	478	0.000274418	19
hsa-miR-548ah-5p	AAAAGTGATTGCAGTGTTTG	20	477	0.000273844	20
hsa-miR-365a-5p	AGGGACTTTTGGGGGCAGATGTG	23	476	0.00027327	20
hsa-miR-29b-2-5p	CTGGTTTCACATGGTGGCTTAG	22	474	0.000272122	20
hsa-miR-1296-5p	TTAGGGCCCTGGCTCCATCTCC	22	470	0.000269826	18
hsa-miR-181b-3p	CTCACTGAACAATGAATGCAA	21	468	0.000268677	19
hsa-miR-550a-5p	AGTGCCTGAGGGAGTAAGAGCCC	23	459	0.000263511	20
hsa-miR-2277-5p	AGCGCGGGCTGAGCGCTGCCAGTC	24	436	0.000250306	19
hsa-miR-424-5p	CAGCAGCAATTCATGTTTTGAA	22	436	0.000250306	15
hsa-miR-29a-5p	ACTGATTTCTTTTGGTGTTCAG	22	434	0.000249158	20
hsa-miR-548i	AAAAGTAATTGCGGATTTTGCC	22	432	0.00024801	16
hsa-miR-589-3p	TCAGAACAAATGCCGGTTCCCAGA	24	426	0.000244565	19
hsa-miR-191-3p	GCTGCGCTTGGATTTCGTCCCC	22	423	0.000242843	18
hsa-miR-185-3p	AGGGGCTGGCTTTCCTCTGGTC	22	421	0.000241695	19
hsa-miR-6894-5p	AGGAGGATGGAGAGCTGGGCCAGA	24	412	0.000236528	20
hsa-miR-548p	TAGCAAAAACTGCAGTTACTTT	22	410	0.00023538	20
hsa-miR-3653-3p	CTAAGAAGTTGACTGAAG	18	407	0.000233658	19
hsa-miR-4685-3p	TCTCCCTTCCTGCCCTGGCTAG	22	398	0.000228491	20
hsa-miR-4454	GGATCCGAGTCACGGCACCA	20	397	0.000227917	18
hsa-miR-222-5p	CTCAGTAGCCAGTGTAGATCCT	22	390	0.000223898	18
hsa-miR-411-5p	TAGTAGACCGTATAGCGTACG	21	389	0.000223324	20
hsa-miR-30b-3p	CTGGGAGGTGGATGTTTACTTC	22	384	0.000220453	19
hsa-miR-147b	GTGTGCGGAAATGCTTCTGCTA	22	384	0.000220453	17
hsa-miR-296-5p	AGGGCCCCCCCTCAATCCTGT	21	384	0.000220453	20
hsa-miR-3664-3p	TCTCAGGAGTAAAGACAGAGTT	22	383	0.000219879	20
hsa-miR-520d-3p	AAAGTGCTTCTCTTTGGTGGGT	22	376	0.000215861	20
hsa-miR-6503-3p	GGGACTAGGATGCAGACCTCC	21	376	0.000215861	15
hsa-miR-144-5p	GGATATCATCATATACTGTAAG	22	374	0.000214712	17
hsa-miR-2467-5p	TGAGGCTCTGTTAGCCTTGGCTC	23	368	0.000211268	19
hsa-miR-18a-3p	ACTGCCCTAAGTGCTCCTTCTGG	23	365	0.000209545	19
hsa-miR-499a-3p	AACATCACAGCAAGTCTGTGCT	22	363	0.000208397	16
hsa-miR-1304-3p	TCTCACTGTAGCCTCGAACCCC	22	359	0.000206101	2
hsa-miR-4696	TGCAAGACGGATACTGTCATCT	22	357	0.000204953	18
hsa-miR-3200-3p	CACCTTGCGCTACTCAGGTCTG	22	355	0.000203805	18
hsa-miR-4446-3p	CAGGGCTGGCAGTGACATGGGT	22	355	0.000203805	20
hsa-miR-424-3p	CAAAACGTGAGGCGCTGCTAT	21	353	0.000202656	17
hsa-miR-4728-3p	CATGCTGACCTCCCTCCTGCCCCAG	25	352	0.000202082	20
hsa-miR-181b-2-3p	CTCACTGATCAATGAATGCA	20	349	0.00020036	19
hsa-miR-6843-3p	ATGGTCTCCTGTTCTCTGCAG	21	348	0.000199786	18
hsa-miR-708-5p	AAGGAGCTTACAATCTAGCTGGG	23	347	0.000199212	14
hsa-miR-548am-3p	CAAAAACTGCAGTTACTTTTGT	22	346	0.000198638	20
hsa-miR-331-5p	CTAGGTATGGTCCCAGGGATCC	22	345	0.000198064	18
hsa-let-7g-3p	CTGTACAGGCCACTGCCTTGC	21	339	0.000194619	17
hsa-miR-6866-5p	TTAGAGGCTGGAATAGAGATTCT	23	338	0.000194045	20
hsa-miR-450b-5p	TTTTGCAATATGTTCCTGAATA	22	338	0.000194045	15
hsa-miR-5696	CTCATTTAAGTAGTCTGATGCC	22	332	0.0001906	19
hsa-miR-6842-3p	TTGGCTGGTCTCTGCTCCGCAG	22	329	0.000188878	20
hsa-miR-132-5p	ACCGTGGCTTTCGATTGTTACT	22	328	0.000188304	18
hsa-miR-641	AAAGACATAGGATAGAGTCACCTC	24	327	0.00018773	19
hsa-miR-378a-5p	CTCCTGACTCCAGGTCCTGTGT	22	323	0.000185433	19
hsa-miR-6735-5p	CAGGGCAGAGGGCACAGGAATCTGA	25	322	0.000184859	20
hsa-miR-150-3p	CTGGTACAGGCCTGGGGGACAG	22	322	0.000184859	17
hsa-miR-7705	AATAGCTCAGAATGTCAGTTCTG	23	320	0.000183711	17
hsa-miR-149-5p	TCTGGCTCCGTGTCTTCACTCCC	23	319	0.000183137	19
hsa-miR-6511b-3p	CCTCACCACCCCTTCTGCCTGCA	23	316	0.000181415	20
hsa-miR-454-5p	ACCCTATCAATATTGTCTCTGC	22	308	0.000176822	17
hsa-miR-548ag	AAAGGTAATTGTGGTTTCTGC	21	305	0.0001751	18
hsa-miR-6858-5p	GTGAGGAGGGGCTGGCAGGGAC	22	302	0.000173377	19
hsa-miR-6859-5p	GAGAGGAACATGGGCTCAGGACA	23	292	0.000167636	18
hsa-miR-4326	TGTTCCTCTGTCTCCCAGAC	20	286	0.000164192	16
hsa-miR-153-3p	TTGCATAGTCACAAAAGTGATC	22	280	0.000160747	19
hsa-miR-93-3p	ACTGCTGAGCTAGCACTTCCCG	22	276	0.000158451	20
hsa-miR-548f-3p	AAAAACTGTAATTACTTTT	19	276	0.000158451	19
hsa-miR-545-5p	TCAGTAAATGTTTATTAGATGA	22	270	0.000155006	19
hsa-miR-20a-3p	ACTGCATTATGAGCACTTAAAG	22	269	0.000154432	19
hsa-miR-548am-5p	AAAAGTAATTGCGGTTTTTGCC	22	268	0.000153858	20
hsa-miR-942-5p	TCTTCTCTGTTTTGGCCATGTG	22	266	0.00015271	18
hsa-miR-548c-5p	AAAAGTAATTGCGGTTTTTGCC	22	266	0.00015271	20
hsa-miR-548o-5p	AAAAGTAATTGCGGTTTTTGCC	22	266	0.00015271	20
hsa-miR-6511a-3p	CCTCACCATCCCTTCTGCCTGC	22	265	0.000152136	20
hsa-miR-409-3p	GAATGTTGCTCGGTGAACCCCT	22	264	0.000151562	17
hsa-miR-15b-3p	CGAATCATTATTTGCTGCTCTA	22	263	0.000150988	19
hsa-miR-518b	CAAAGCGCTCCCCTTTAGAGGT	22	261	0.000149839	19
hsa-let-7f-2-3p	CTATACAGTCTACTGTCTTTCC	22	260	0.000149265	17
hsa-miR-940	AAGGCAGGGCCCCCGCTCCCC	21	260	0.000149265	18
hsa-miR-4742-3p	TCTGTATTCTCCTTTGCCTGCAG	23	257	0.000147543	18
hsa-miR-197-5p	CGGGTAGAGAGGGCAGTGGGAGG	23	256	0.000146969	19
hsa-miR-1306-5p	CCACCTCCCCTGCAAACGTCCA	22	252	0.000144672	19
hsa-miR-4780	ACCCTTGAGCCTGATCCCTAGC	22	246	0.000141228	19
hsa-miR-338-5p	AACAATATCCTGGTGCTGAGTG	22	246	0.000141228	13
hsa-miR-330-3p	GCAAAGCACACGGCCTGCAGAGA	23	245	0.000140654	19
hsa-miR-6837-3p	CCTTCACTGTGACTCTGCTGCAG	23	244	0.00014008	19
hsa-miR-3129-3p	AAACTAATCTCTACACTGCTGC	22	244	0.00014008	19
hsa-miR-326	CCTCTGGGCCCTTCCTCCAG	20	241	0.000138357	19
hsa-miR-629-5p	TGGGTTTACGTTGGGAGAACT	21	240	0.000137783	18
hsa-miR-26a-2-3p	CCTATTCTTGATTACTTGTTTC	22	235	0.000134913	18
hsa-miR-3613-3p	ACAAAAAAAAAAGCCCAACCCTTC	24	234	0.000134339	17
hsa-miR-4661-5p	AACTAGCTCTGTGGATCCTGAC	22	231	0.000132616	19
hsa-miR-518c-3p	CAAAGCGCTTCTCTTTAGAGTGT	23	228	0.000130894	18
hsa-miR-4512	CAGGGCCTCACTGTATCGCCCA	22	228	0.000130894	19
hsa-miR-5699-5p	TGCCCCAACAAGGAAGGACAAG	22	223	0.000128024	16
hsa-miR-548az-5p	CAAAAGTGATTGTGGTTTTTGC	22	223	0.000128024	20
hsa-miR-891a-5p	TGCAACGAACCTGAGCCACTGA	22	222	0.00012745	18
hsa-miR-766-3p	ACTCCAGCCCCACAGCCTCAGC	22	222	0.00012745	18
hsa-miR-517-5p	CCTCTAGATGGAAGCACTGTCT	22	221	0.000126875	18
hsa-miR-582-5p	TTACAGTTGTTCAACCAGTTACT	23	216	0.000124005	15
hsa-miR-5096	GTTTCACCATGTTGGTCAGGC	21	216	0.000124005	18
hsa-miR-652-5p	CAACCCTAGGAGAGGGTGCCATTCA	25	214	0.000122857	19
hsa-miR-548au-5p	AAAAGTAATTGCGGTTTTTGC	21	214	0.000122857	19
hsa-miR-144-3p	TACAGTATAGATGATGTACT	20	213	0.000122283	12
hsa-miR-1268a	CGGGCGTGGTGGTGGGGG	18	211	0.000121135	19
hsa-miR-1268b	CGGGCGTGGTGGTGGGGGTG	20	211	0.000121135	19
hsa-miR-126-5p	CATTATTACTTTTGGTACGCG	21	211	0.000121135	15
hsa-miR-3620-5p	GTGGGCTGGGCTGGGCTGGGCC	22	208	0.000119412	19
hsa-miR-1538	CGGCCCGGGCTGCTGCTGTTCCT	23	201	0.000115394	17
hsa-miR-4662a-5p	TTAGCCAATTGTCCATCTTTAG	22	200	0.000114819	18
hsa-miR-542-3p	TGTGACAGATTGATAACTGAAA	22	198	0.000113671	14
hsa-miR-3176	ACTGGCCTGGGACTACCGG	19	196	0.000112523	18
hsa-miR-2116-3p	CCTCCCATGCCAAGAACTCCC	21	195	0.000111949	18
hsa-miR-371b-5p	ACTCAAAAGATGGCGGCACTTT	22	193	0.000110801	14
hsa-miR-10a-3p	CAAATTCGTATCTAGGGGAATA	22	192	0.000110227	19
hsa-miR-320d	AAAAGCTGGGTTGAGAGGA	19	191	0.000109653	18
hsa-miR-145-3p	GGATTCCTGGAAATACTGTTCT	22	189	0.000108504	17
hsa-miR-190a-3p	CTATATATCAAACATATTCCT	21	188	0.00010793	19
hsa-miR-1291	TGGCCCTGACTGAAGACCAGCAGT	24	182	0.000104486	15
hsa-miR-3919	GCAGAGAACAAAGGACTCAGT	21	182	0.000104486	14
hsa-miR-3928-3p	GGAGGAACCTTGGAGCTTCGGC	22	180	0.000103337	18
hsa-miR-4679	TCTGTGATAGAGATTCTTTGCT	22	178	0.000102189	18
hsa-miR-671-5p	AGGAAGCCCTGGAGGGGCTGGAG	23	178	0.000102189	18
hsa-miR-212-5p	ACCTTGGCTCTAGACTGCTTACT	23	178	0.000102189	14
hsa-miR-3144-3p	ATATACCTGTTCGGTCTCTTTA	22	176	0.000101041	17
hsa-miR-6516-3p	ATCATGTATGATACTGCAAACA	22	174	9.98929e-05	18
hsa-miR-100-3p	CAAGCTTGTATCTATAGGTATG	22	172	9.87447e-05	19
hsa-miR-548d-5p	AAAAGTAATTGTGGTTTTTGCC	22	172	9.87447e-05	19
hsa-miR-548al	AACGGCAATGACTTTTGTACCA	22	171	9.81706e-05	18
hsa-miR-2277-3p	TGACAGCGCCCTGCCTGGCTC	21	171	9.81706e-05	18
hsa-miR-145-5p	GTCCAGTTTTCCCAGGAATCCCT	23	171	9.81706e-05	16
hsa-miR-4772-5p	TGATCAGGCAAAATTGCAGACT	22	169	9.70224e-05	14
hsa-miR-873-5p	GCAGGAACTTGTGAGTCTCCT	21	167	9.58742e-05	16
hsa-miR-6514-5p	TATGGAGTGGACTTTCAGCTGGC	23	166	9.53001e-05	19
hsa-miR-874-5p	CGGCCCCACGCACCAGGGTAAGA	23	166	9.53001e-05	19
hsa-miR-627-3p	TCTTTTCTTTGAGACTCACT	20	165	9.4726e-05	17
hsa-miR-5001-3p	TTCTGCCTCTGTCCAGGTCCTT	22	164	9.41519e-05	18
hsa-miR-362-3p	AACACACCTATTCAAGGATTCA	22	164	9.41519e-05	17
hsa-miR-133a-3p	TTTGGTCCCCTTCAACCAGCTG	22	164	9.41519e-05	4
hsa-miR-548ay-5p	AAAAGTAATTGTGGTTTTTGC	21	162	9.30037e-05	19
hsa-miR-200c-5p	CGTCTTACCCAGCAGTGTTTGG	22	160	9.18556e-05	18
hsa-miR-188-5p	CATCCCTTGCATGGTGGAGGG	21	159	9.12815e-05	14
hsa-miR-218-1-3p	ATGGTTCCGTCAAGCACCATGG	22	157	9.01333e-05	18
hsa-miR-6875-5p	TGAGGGACCCAGGACAGGAGA	21	154	8.8411e-05	20
hsa-miR-1270	CTGGAGATATGGAAGAGCTGTGT	23	153	8.78369e-05	17
hsa-miR-889-3p	TTAATATCGGACAACCATTGT	21	152	8.72628e-05	15
hsa-miR-548ae-5p	AAAAGTAATTGTGGTTTTTG	20	151	8.66887e-05	18
hsa-miR-2355-5p	ATCCCCAGATACAATGGACAA	21	151	8.66887e-05	19
hsa-miR-6502-5p	AGCTCTAGAAAGATTGTTGACC	22	151	8.66887e-05	12
hsa-miR-3130-3p	GCTGCACCGGAGACTGGGTAA	21	150	8.61146e-05	18
hsa-miR-6852-5p	CCCTGGGGTTCTGAGGACATG	21	149	8.55405e-05	17
hsa-miR-6503-5p	AGGTCTGCATTCAAATCCCCAGA	23	148	8.49664e-05	11
hsa-miR-5588-5p	ACTGGCATTAGTGGGACTTTT	21	147	8.43923e-05	18
hsa-miR-182-3p	TGGTTCTAGACTTGCCAACTA	21	147	8.43923e-05	19
hsa-miR-664b-5p	TGGGCTAAGGGAGATGATTGGGTA	24	146	8.38182e-05	19
hsa-miR-1273h-5p	CTGGGAGGTCAAGGCTGCAGT	21	146	8.38182e-05	16
hsa-miR-524-3p	GAAGGCGCTTCCCTTTGGAGT	21	144	8.267e-05	19
hsa-let-7e-3p	CTATACGGCCTCCTAGCTTTCC	22	143	8.20959e-05	16
hsa-miR-381-3p	TATACAAGGGCAAGCTCTCTGT	22	143	8.20959e-05	18
hsa-miR-4802-5p	TATGGAGGTTCTAGACCATGTT	22	138	7.92254e-05	19
hsa-miR-576-3p	AAGATGTGGAAAAATTGGAATC	22	138	7.92254e-05	14
hsa-miR-4999-5p	TGCTGTATTGTCAGGTAGTGA	21	138	7.92254e-05	15
hsa-miR-548ad-5p	AAAAGTAATTGTGGTTTTTG	20	137	7.86513e-05	18
hsa-miR-550a-3p	TGTCTTACTCCCTCAGGCACAT	22	137	7.86513e-05	16
hsa-miR-556-5p	GATGAGCTCATTGTAATATGAG	22	137	7.86513e-05	17
hsa-miR-1246	AATGGATTTTTGGAGCAGG	19	136	7.80772e-05	13
hsa-miR-615-5p	GGGGGTCCCCGGTGCTCGGATC	22	135	7.75031e-05	18
hsa-miR-517c-3p	ATCGTGCATCCTTTTAGAGTGT	22	134	7.6929e-05	17
hsa-miR-449c-5p	TAGGCAGTGTATTGCTAGCGGCTGT	25	133	7.63549e-05	18
hsa-miR-3064-5p	TCTGGCTGTTGTGGTGTGCAA	21	133	7.63549e-05	17
hsa-miR-3691-5p	AGTGGATGATGGAGACTCGGTAC	23	131	7.52067e-05	17
hsa-miR-3617-5p	AAAGACATAGTTGCAAGATGGG	22	131	7.52067e-05	14
hsa-miR-934	TGTCTACTACTGGAGACACTGG	22	131	7.52067e-05	16
hsa-miR-5683	TACAGATGCAGATTCTCTGACTTC	24	131	7.52067e-05	12
hsa-miR-505-5p	GGGAGCCAGGAAGTATTGATGT	22	130	7.46326e-05	18
hsa-miR-6865-5p	TAGGTGGCAGAGGAGGGACTTCA	23	128	7.34844e-05	17
hsa-miR-4707-3p	AGCCCGCCCCAGCCGAGGTTCT	22	128	7.34844e-05	8
hsa-let-7f-1-3p	CTATACAATCTATTGCCTTCCC	22	126	7.23362e-05	16
hsa-miR-6868-3p	TTCCTTCTGTTGTCTGTGCAG	21	125	7.17621e-05	14
hsa-miR-3940-3p	CAGCCCGGATCCCAGCCCACTT	22	124	7.11881e-05	16
hsa-miR-6839-5p	TCTGGATTGAAGAGACGACCCA	22	124	7.11881e-05	17
hsa-miR-520g-3p	ACAAAGTGCTTCCCTTTAGAGTGT	24	123	7.0614e-05	19
hsa-miR-4647	GAAGATGGTGCTGTGCTGAGGAA	23	120	6.88917e-05	16
hsa-miR-625-5p	AGGGGGAAAGTTCTATAGTCC	21	120	6.88917e-05	16
hsa-miR-526b-5p	CTCTTGAGGGAAGCACTTTCTGT	23	119	6.83176e-05	15
hsa-miR-3144-5p	AGGGGACCAAAGAGATATATAG	22	119	6.83176e-05	16
hsa-miR-6741-3p	TCGGCTCTCTCCCTCACCCTAG	22	118	6.77435e-05	17
hsa-miR-7-5p	TGGAAGACTAGTGATTTTGTTGT	23	118	6.77435e-05	15
hsa-miR-4482-3p	TTTCTATTTCTCAGTGGGGCTC	22	117	6.71694e-05	12
hsa-miR-4638-3p	CCTGGACACCGCTCAGCCGGCCG	23	117	6.71694e-05	17
hsa-miR-4677-5p	TTGTTCTTTGGTCTTTCAGCCA	22	117	6.71694e-05	16
hsa-miR-1343-3p	CTCCTGGGGCCCGCACTCTCGC	22	117	6.71694e-05	18
hsa-miR-1286	TGCAGGACCAAGATGAGCCCT	21	116	6.65953e-05	14
hsa-miR-3074-3p	GATATCAGCTCAGTAGGCACCG	22	115	6.60212e-05	16
hsa-miR-1262	ATGGGTGAATTTGTAGAAGGAT	22	115	6.60212e-05	16
hsa-miR-6862-5p	CGGGCATGCTGGGAGAGACTTT	22	113	6.4873e-05	16
hsa-miR-196a-3p	CGGCAACAAGAAACTGCCTGAG	22	112	6.42989e-05	11
hsa-miR-4670-3p	TGAAGTTACATCATGGTCGCTT	22	110	6.31507e-05	14
hsa-miR-4461	GATTGAGACTAGTAGGGCTAGGC	23	110	6.31507e-05	16
hsa-miR-6847-5p	ACAGAGGACAGTGGAGTGTGAGC	23	109	6.25766e-05	16
hsa-miR-6762-3p	TGGCTGCTTCCCTTGGTCTCCAG	23	108	6.20025e-05	13
hsa-miR-580-3p	TTGAGAATGATGAATCATTAGG	22	108	6.20025e-05	14
hsa-miR-24-1-5p	TGCCTACTGAGCTGATATCAGT	22	107	6.14284e-05	17
hsa-miR-4746-5p	CCGGTCCCAGGAGAACCTGCAGA	23	106	6.08543e-05	14
hsa-miR-3651	CATAGCCCGGTCGCTGGTACATGA	24	106	6.08543e-05	17
hsa-miR-3136-5p	CTGACTGAATAGGTAGGGTCATT	23	105	6.02802e-05	15
hsa-miR-488-3p	TTGAAAGGCTATTTCTTGGTC	21	104	5.97061e-05	15
hsa-miR-518e-3p	AAAGCGCTTCCCTTCAGAGTG	21	104	5.97061e-05	17
hsa-miR-448	TTGCATATGTAGGATGTCCCAT	22	104	5.97061e-05	15
hsa-miR-6740-5p	AGTTTGGGATGGAGAGAGGAGA	22	104	5.97061e-05	16
hsa-miR-362-5p	AATCCTTGGAACCTAGGTGTGAGT	24	103	5.9132e-05	18
hsa-miR-450a-5p	TTTTGCGATGTGTTCCTAATAT	22	103	5.9132e-05	13
hsa-miR-1254	AGCCTGGAAGCTGGAGCCTGCAGT	24	102	5.85579e-05	18
hsa-miR-520f-3p	AAGTGCTTCCTTTTAGAGGGTT	22	102	5.85579e-05	14
hsa-miR-185-5p	TGGAGAGAAAGGCAGTTCCTGA	22	101	5.79838e-05	15
hsa-miR-3620-3p	TCACCCTGCATCCCGCACCCAG	22	101	5.79838e-05	13
hsa-miR-493-5p	TTGTACATGGTAGGCTTTCATT	22	101	5.79838e-05	16
hsa-miR-6882-5p	TACAAGTCAGGAGCTGAAGCAG	22	99	5.68356e-05	17
hsa-miR-6716-3p	TCCGAACTCTCCATTCCTCTGC	22	99	5.68356e-05	15
hsa-miR-3125	TAGAGGAAGCTGTGGAGAGA	20	98	5.62615e-05	9
hsa-miR-3177-3p	TGCACGGCACTGGGGACACGT	21	98	5.62615e-05	18
hsa-miR-6747-3p	TCCTGCCTTCCTCTGCACCAG	21	96	5.51133e-05	15
hsa-miR-3163	TATAAAATGAGGGCAGTAAGAC	22	96	5.51133e-05	16
hsa-miR-624-5p	TAGTACCAGTACCTTGTGTTCA	22	94	5.39651e-05	17
hsa-miR-3622a-5p	CAGGCACGGGAGCTCAGGTGAG	22	94	5.39651e-05	16
hsa-miR-3116	TGCCTGGAACATAGTAGGGACT	22	94	5.39651e-05	15
hsa-miR-3160-3p	AGAGCTGAGACTAGAAAGCCCA	22	93	5.3391e-05	15
hsa-miR-548q	GCTGGTGCAAAAGTAATGGCGG	22	93	5.3391e-05	17
hsa-miR-6777-3p	TCCACTCTCCTGGCCCCCAG	20	91	5.22428e-05	16
hsa-miR-4767	CGCGGGCGCTCCTGGCCGCCGCC	23	91	5.22428e-05	14
hsa-miR-187-5p	GGCTACAACACAGGACCCGGGC	22	91	5.22428e-05	14
hsa-miR-6851-5p	AGGAGGTGGTACTAGGGGCCAGC	23	91	5.22428e-05	14
hsa-miR-203b-3p	TTGAACTGTTAAGAACCACTGGA	23	91	5.22428e-05	16
hsa-miR-6729-5p	TGGGCGAGGGCGGCTGAGCGGC	22	90	5.16687e-05	16
hsa-miR-654-3p	TATGTCTGCTGACCATCACCTT	22	90	5.16687e-05	16
hsa-miR-219a-5p	TGATTGTCCAAACGCAATTCT	21	90	5.16687e-05	15
hsa-miR-410-3p	AATATAACACAGATGGCCTGT	21	89	5.10947e-05	15
hsa-miR-6755-5p	TAGGGTAGACACTGACAACGTT	22	89	5.10947e-05	16
hsa-miR-211-5p	TTCCCTTTGTCATCCTTCGCCT	22	89	5.10947e-05	8
hsa-miR-487b-3p	AATCGTACAGGGTCATCCACTT	22	88	5.05206e-05	16
hsa-miR-205-3p	GATTTCAGTGGAGTGAAGTTC	21	87	4.99465e-05	16
hsa-miR-1271-5p	CTTGGCACCTAGCAAGCACTCA	22	87	4.99465e-05	18
hsa-miR-643	ACTTGTATGCTAGCTCAGGTAG	22	87	4.99465e-05	15
hsa-let-7c-3p	CTGTACAACCTTCTAGCTTTCC	22	87	4.99465e-05	17
hsa-miR-4745-5p	TGAGTGGGGCTCCCGGGACGGCG	23	86	4.93724e-05	19
hsa-miR-3188	AGAGGCTTTGTGCGGATACGGGG	23	86	4.93724e-05	15
hsa-miR-92b-5p	AGGGACGGGACGCGGTGCAGTG	22	86	4.93724e-05	17
hsa-miR-4757-3p	CATGACGTCACAGAGGCTTCGC	22	85	4.87983e-05	14
hsa-miR-548s	ATGGCCAAAACTGCAGTTATTTT	23	83	4.76501e-05	15
hsa-miR-3661	TGACCTGGGACTCGGACAGCTG	22	83	4.76501e-05	14
hsa-miR-6770-3p	CTGGCGGCTGTGTCTTCACAG	21	83	4.76501e-05	17
hsa-miR-769-3p	CTGGGATCTCCGGGGTCTTGGTT	23	83	4.76501e-05	14
hsa-miR-4802-3p	TACATGGATGGAAACCTTCAAGC	23	82	4.7076e-05	14
hsa-miR-5706	TTCTGGATAACATGCTGAAGCT	22	81	4.65019e-05	13
hsa-miR-1277-3p	TACGTAGATATATATGTATTTT	22	81	4.65019e-05	17
hsa-miR-136-3p	CATCATCGTCTCAAATGAGTCT	22	80	4.59278e-05	15
hsa-miR-196b-3p	TCGACAGCACGACACTGCCTTC	22	80	4.59278e-05	15
hsa-miR-3944-3p	TTCGGGCTGGCCTGCTGCTCCGG	23	80	4.59278e-05	17
hsa-miR-219b-3p	AGAATTGCGTTTGGACAATCAGT	23	80	4.59278e-05	16
hsa-miR-3202	TGGAAGGGAGAAGAGCTTTAAT	22	79	4.53537e-05	14
hsa-miR-616-3p	AGTCATTGGAGGGTTTGAGCAG	22	79	4.53537e-05	14
hsa-miR-2115-5p	AGCTTCCATGACTCCTGATGGA	22	78	4.47796e-05	12
hsa-miR-4526	GCTGACAGCAGGGCTGGCCGCT	22	78	4.47796e-05	13
hsa-miR-636	TGTGCTTGCTCGTCCCGCCCGCA	23	78	4.47796e-05	15
hsa-miR-548ab	AAAAGTAATTGTGGATTTTGCT	22	78	4.47796e-05	13
hsa-miR-152-5p	AGGTTCTGTGATACACTCCGACT	23	77	4.42055e-05	14
hsa-miR-548n	CAAAAGTAATTGTGGATTTTGT	22	77	4.42055e-05	15
hsa-miR-3622b-3p	TCACCTGAGCTCCCGTGCCTG	21	77	4.42055e-05	15
hsa-miR-518f-3p	GAAAGCGCTTCTCTTTAGAGG	21	77	4.42055e-05	11
hsa-miR-3130-5p	TACCCAGTCTCCGGTGCAGCC	21	76	4.36314e-05	14
hsa-miR-136-5p	ACTCCATTTGTTTTGATGATGGA	23	76	4.36314e-05	13
hsa-miR-6806-3p	TGAAGCTCTGACATTCCTGCAG	22	75	4.30573e-05	15
hsa-miR-519a-5p	CTCTAGAGGGAAGCGCTTTCTG	22	75	4.30573e-05	11
hsa-miR-6717-5p	AGGCGATGTGGGGATGTAGAGA	22	75	4.30573e-05	16
hsa-miR-1275	GTGGGGGAGAGGCTGTC	17	74	4.24832e-05	8
hsa-miR-8072	GGCGGCGGGGAGGTAGGCAG	20	74	4.24832e-05	16
hsa-miR-521	AACGCACTTCCCTTTAGAGTGT	22	73	4.19091e-05	13
hsa-miR-548w	AAAAGTAACTGCGGTTTTTGCCT	23	72	4.1335e-05	14
hsa-miR-3173-5p	TGCCCTGCCTGTTTTCTCCTTT	22	72	4.1335e-05	16
hsa-miR-1278	TAGTACTGTGCATATCATCTAT	22	71	4.07609e-05	14
hsa-miR-1251-5p	ACTCTAGCTGCCAAAGGCGCT	21	71	4.07609e-05	13
hsa-miR-4645-3p	AGACAGTAGTTCTTGCCTGGTT	22	71	4.07609e-05	10
hsa-miR-1306-3p	ACGTTGGCTCTGGTGGTG	18	70	4.01868e-05	14
hsa-miR-4787-3p	GATGCGCCGCCCACTGCCCCGCGC	24	70	4.01868e-05	13
hsa-miR-186-3p	GCCCAAAGGTGAATTTTTTGGG	22	70	4.01868e-05	14
hsa-miR-3936	TAAGGGGTGTATGGCAGATGCA	22	69	3.96127e-05	16
hsa-miR-4777-3p	ATACCTCATCTAGAATGCTGTA	22	69	3.96127e-05	15
hsa-miR-3687	CCCGGACAGGCGTTCGTGCGACGT	24	68	3.90386e-05	11
hsa-miR-1910-5p	CCAGTCCTGTGCCTGCCGCCT	21	68	3.90386e-05	12
hsa-miR-7974	AGGCTGTGATGCTCTCCTGAGCCC	24	68	3.90386e-05	14
hsa-miR-6511b-5p	CTGCAGGCAGAAGTGGGGCTGACA	24	67	3.84645e-05	13
hsa-miR-6884-5p	AGAGGCTGAGAAGGTGATGTTG	22	66	3.78904e-05	15
hsa-miR-3653-5p	CCTCCTGATGATTCTTCTTC	20	66	3.78904e-05	11
hsa-miR-19a-5p	AGTTTTGCATAGTTGCACTACA	22	66	3.78904e-05	13
hsa-miR-4511	GAAGAACTGTTGCATTTGCCCT	22	66	3.78904e-05	12
hsa-miR-29b-1-5p	GCTGGTTTCATATGGTGGTTTAGA	24	65	3.73163e-05	11
hsa-miR-6511a-5p	CAGGCAGAAGTGGGGCTGACAGG	23	65	3.73163e-05	13
hsa-miR-3622a-3p	TCACCTGACCTCCCATGCCTGT	22	65	3.73163e-05	14
hsa-miR-2116-5p	GGTTCTTAGCATAGGAGGTCT	21	64	3.67422e-05	13
hsa-miR-1248	ACCTTCTTGTATAAGCACTGTGCTAAA	27	63	3.61681e-05	11
hsa-miR-581	TCTTGTGTTCTCTAGATCAGT	21	62	3.5594e-05	13
hsa-miR-1304-5p	TTTGAGGCTACAGTGAGATGTG	22	62	3.5594e-05	15
hsa-miR-301a-5p	GCTCTGACTTTATTGCACTACT	22	62	3.5594e-05	13
hsa-miR-6087	TGAGGCGGGGGGGCGAGC	18	61	3.50199e-05	13
hsa-miR-103a-2-5p	AGCTTCTTTACAGTGCTGCCTTG	23	61	3.50199e-05	12
TCCCTCGCCTTCTCACCCTCAG	TCCCTCGCCTTCTCACCCTCAG	22	61	3.50199e-05	11
hsa-miR-7703	TTGCACTCTGGCCTTCTCCCAGG	23	60	3.44458e-05	14
hsa-miR-5684	AACTCTAGCCTGAGCAACAG	20	60	3.44458e-05	11
hsa-miR-7704	CGGGGTCGGCGGCGACGTG	19	59	3.38717e-05	12
hsa-miR-1233-3p	TGAGCCCTGTCCTCCCGCAG	20	59	3.38717e-05	15
hsa-miR-545-3p	TCAGCAAACATTTATTGTGTGC	22	59	3.38717e-05	14
hsa-miR-653-5p	GTGTTGAAACAATCTCTACTG	21	58	3.32976e-05	10
hsa-miR-548ak	AAAAGTAACTGCGGTTTTTGA	21	57	3.27235e-05	10
hsa-miR-3127-3p	TCCCCTTCTGCAGGCCTGCTGG	22	57	3.27235e-05	15
hsa-miR-5002-5p	AATTTGGTTTCTGAGGCACTTAGT	24	56	3.21494e-05	14
hsa-miR-5091	ACGGAGACGACAAGACTGTGCTG	23	55	3.15753e-05	8
hsa-miR-3664-5p	AACTCTGTCTTCACTCATGAGT	22	55	3.15753e-05	9
hsa-miR-3157-3p	CTGCCCTAGTCTAGCTGAAGCT	22	55	3.15753e-05	14
hsa-miR-619-5p	GCTGGGATTACAGGCATGAGCC	22	55	3.15753e-05	14
hsa-miR-3616-3p	CGAGGGCATTTCATGATGCAGGC	23	54	3.10012e-05	14
hsa-miR-579-5p	TCGCGGTTTGTGCCAGATGACG	22	54	3.10012e-05	13
hsa-miR-5699-3p	TCCTGTCTTTCCTTGTTGGAGC	22	54	3.10012e-05	14
hsa-miR-1273g-3p	ACCACTGCACTCCAGCCTGAG	21	54	3.10012e-05	11
hsa-miR-3616-5p	ATGAAGTGCACTCATGATATGT	22	53	3.04272e-05	11
hsa-miR-6516-5p	TTTGCAGTAACAGGTGTGAGCA	22	53	3.04272e-05	14
hsa-miR-676-3p	CTGTCCTAAGGTTGTTGAGTT	21	53	3.04272e-05	13
hsa-miR-1244	AAGTAGTTGGTTTGTATGAGATGGTT	26	53	3.04272e-05	11
hsa-miR-4664-3p	CTTCCGGTCTGTGAGCCCCGTC	22	52	2.98531e-05	16
hsa-miR-3129-5p	GCAGTAGTGTAGAGATTGGTTT	22	52	2.98531e-05	11
hsa-miR-744-3p	CTGTTGCCACTAACCTCAACCT	22	52	2.98531e-05	10
hsa-miR-6515-5p	TTGGAGGGTGTGGAAGACATC	21	52	2.98531e-05	13
hsa-miR-6840-5p	ACCCCCGGGCAAAGACCTGCAGAT	24	52	2.98531e-05	10
hsa-miR-5000-3p	TCAGGACACTTCTGAACTTGGA	22	51	2.9279e-05	13
hsa-miR-504-5p	AGACCCTGGTCTGCACTCTATC	22	51	2.9279e-05	13
hsa-miR-3133	TAAAGAACTCTTAAAACCCAAT	22	51	2.9279e-05	11
hsa-miR-7846-3p	CAGCGGAGCCTGGAGAGAAGG	21	50	2.87049e-05	8
hsa-miR-4741	CGGGCTGTCCGGAGGGGTCGGCT	23	50	2.87049e-05	15
hsa-miR-6845-5p	CGGGGCCAGAGCAGAGAGC	19	50	2.87049e-05	12
hsa-miR-3918	ACAGGGCCGCAGATGGAGACT	21	49	2.81308e-05	13
hsa-miR-548b-5p	AAAAGTAATTGTGGTTTTGGCC	22	49	2.81308e-05	13
hsa-miR-4667-5p	ACTGGGGAGCAGAAGGAGAACC	22	49	2.81308e-05	13
hsa-miR-3194-5p	GGCCAGCCACCAGGAGGGCTG	21	48	2.75567e-05	12
hsa-miR-760	CGGCTCTGGGTCTGTGGGGA	20	48	2.75567e-05	13
hsa-miR-590-5p	GAGCTTATTCATAAAAGTGCAG	22	48	2.75567e-05	15
hsa-miR-4670-5p	AAGCGACCATGATGTAACTTCA	22	48	2.75567e-05	10
hsa-miR-6816-3p	GAAGGACCTGCACCTTCG	18	48	2.75567e-05	12
hsa-miR-520c-3p	AAAGTGCTTCCTTTTAGAGGGT	22	48	2.75567e-05	8
hsa-miR-6886-5p	CCCGCAGGTGAGATGAGGGCT	21	47	2.69826e-05	12
hsa-miR-106a-5p	AAAAGTGCTTACAGTGCAGGTAG	23	47	2.69826e-05	10
hsa-miR-3913-3p	AGACATCAAGATCAGTCCCAAA	22	46	2.64085e-05	7
hsa-miR-5010-3p	TTTTGTGTCTCCCATTCCCCAG	22	46	2.64085e-05	8
hsa-miR-135b-5p	TATGGCTTTTCATTCCTATGTGA	23	45	2.58344e-05	9
hsa-miR-1260a	ATCCCACCTCTGCCACCA	18	44	2.52603e-05	9
hsa-miR-369-3p	AATAATACATGGTTGATCTTT	21	44	2.52603e-05	12
hsa-miR-6510-5p	CAGCAGGGGAGAGAGAGGAGTC	22	44	2.52603e-05	9
hsa-miR-5695	ACTCCAAGAAGAATCTAGACAG	22	44	2.52603e-05	10
hsa-miR-518e-5p	CTCTAGAGGGAAGCGCTTTCTG	22	43	2.46862e-05	11
hsa-miR-519b-5p	CTCTAGAGGGAAGCGCTTTCTG	22	43	2.46862e-05	11
hsa-miR-519c-5p	CTCTAGAGGGAAGCGCTTTCTG	22	43	2.46862e-05	11
hsa-miR-522-5p	CTCTAGAGGGAAGCGCTTTCTG	22	43	2.46862e-05	11
hsa-miR-523-5p	CTCTAGAGGGAAGCGCTTTCTG	22	43	2.46862e-05	11
hsa-miR-6811-5p	ATGCAGGCCTGTGTACAGCACT	22	43	2.46862e-05	12
hsa-miR-6793-3p	TCCCCAACCCCTGCCCGCAG	20	43	2.46862e-05	11
hsa-miR-6795-5p	TGGGGGGACAGGATGAGAGGCTGT	24	43	2.46862e-05	10
hsa-miR-3607-3p	ACTGTAAACGCTTTCTGATG	20	42	2.41121e-05	9
hsa-miR-4687-5p	CAGCCCTCCTCCCGCACCCAAA	22	42	2.41121e-05	10
hsa-miR-6721-5p	TGGGCAGGGGCTTATTGTAGGAG	23	42	2.41121e-05	9
hsa-miR-3939	TACGCGCAGACCACAGGATGTC	22	42	2.41121e-05	11
hsa-miR-4786-5p	TGAGACCAGGACTGGATGCACC	22	42	2.41121e-05	9
hsa-miR-618	AAACTCTACTTGTCCTTCTGAGT	23	42	2.41121e-05	8
hsa-miR-550a-3-5p	AGTGCCTGAGGGAGTAAGAG	20	41	2.3538e-05	9
hsa-miR-500a-5p	TAATCCTTGCTACCTGGGTGAGA	23	41	2.3538e-05	10
hsa-miR-500b-5p	AATCCTTGCTACCTGGGT	18	41	2.3538e-05	10
hsa-miR-98-3p	CTATACAACTTACTACTTTCCC	22	41	2.3538e-05	9
hsa-miR-7976	TGCCCTGAGACTTTTGCTC	19	41	2.3538e-05	9
hsa-miR-4466	GGGTGCGGGCCGGCGGGG	18	40	2.29639e-05	13
hsa-miR-6793-5p	TGTGGGTTCTGGGTTGGGGTGA	22	40	2.29639e-05	10
hsa-miR-3942-5p	AAGCAATACTGTTACCTGAAAT	22	40	2.29639e-05	11
hsa-miR-6715b-3p	CTCAAACCGGCTGTGCCTGTGG	22	40	2.29639e-05	8
hsa-miR-126-3p	TCGTACCGTGAGTAATAATGCG	22	40	2.29639e-05	8
hsa-miR-6769b-3p	CCCTCTCTGTCCCACCCATAG	21	39	2.23898e-05	11
hsa-miR-518a-3p	GAAAGCGCTTCCCTTTGCTGGA	22	39	2.23898e-05	10
hsa-miR-6813-5p	CAGGGGCTGGGGTTTCAGGTTCT	23	39	2.23898e-05	10
hsa-miR-622	ACAGTCTGCTGAGGTTGGAGC	21	39	2.23898e-05	8
hsa-miR-5001-5p	AGGGCTGGACTCAGCGGCGGAGCT	24	38	2.18157e-05	11
hsa-miR-455-3p	GCAGTCCATGGGCATATACAC	21	38	2.18157e-05	11
hsa-miR-519d-3p	CAAAGTGCCTCCCTTTAGAGTG	22	38	2.18157e-05	8
hsa-miR-766-5p	AGGAGGAATTGGTGCTGGTCTT	22	37	2.12416e-05	10
hsa-miR-4712-3p	AATGAGAGACCTGTACTGTAT	21	37	2.12416e-05	12
hsa-miR-501-5p	AATCCTTTGTCCCTGGGTGAGA	22	37	2.12416e-05	8
hsa-miR-4709-3p	TTGAAGAGGAGGTGCTCTGTAGC	23	37	2.12416e-05	8
hsa-miR-4467	TGGCGGCGGTAGTTATGGGCTT	22	36	2.06675e-05	5
hsa-miR-570-3p	CGAAAACAGCAATTACCTTTGC	22	36	2.06675e-05	8
hsa-miR-3159	TAGGATTACAAGTGTCGGCCAC	22	36	2.06675e-05	12
hsa-miR-3138	TGTGGACAGTGAGGTAGAGGGAGT	24	36	2.06675e-05	11
hsa-miR-6757-5p	TAGGGATGGGAGGCCAGGATGA	22	36	2.06675e-05	9
hsa-miR-3161	CTGATAAGAACAGAGGCCCAGAT	23	36	2.06675e-05	6
hsa-miR-26a-1-3p	CCTATTCTTGGTTACTTGCACG	22	36	2.06675e-05	9
hsa-miR-485-5p	AGAGGCTGGCCGTGATGAATTC	22	36	2.06675e-05	8
hsa-miR-6513-5p	TTTGGGATTGACGCCACATGTCT	23	36	2.06675e-05	9
hsa-miR-4658	GTGAGTGTGGATCCTGGAGGAAT	23	36	2.06675e-05	9
hsa-miR-34c-5p	AGGCAGTGTAGTTAGCTGATTGC	23	36	2.06675e-05	9
hsa-miR-6777-5p	ACGGGGAGTCAGGCAGTGGTGGA	23	35	2.00934e-05	12
hsa-miR-7151-3p	CTACAGGCTGGAATGGGCTCA	21	35	2.00934e-05	8
hsa-miR-383-5p	AGATCAGAAGGTGATTGTGGCT	22	35	2.00934e-05	10
hsa-miR-449a	TGGCAGTGTATTGTTAGCTGGT	22	35	2.00934e-05	9
hsa-miR-490-3p	CAACCTGGAGGACTCCATGCTG	22	35	2.00934e-05	1
hsa-miR-3684	TTAGACCTAGTACACGTCCTT	21	34	1.95193e-05	8
hsa-miR-1273d	GAACCCATGAGGTTGAGGCTGCAGT	25	34	1.95193e-05	9
hsa-miR-3200-5p	AATCTGAGAAGGCGCACAAGGT	22	34	1.95193e-05	7
hsa-miR-3648	AGCCGCGGGGATCGCCGAGGG	21	34	1.95193e-05	8
hsa-miR-23b-5p	TGGGTTCCTGGCATGCTGATTT	22	34	1.95193e-05	10
hsa-miR-629-3p	GTTCTCCCAACGTAAGCCCAGC	22	34	1.95193e-05	8
hsa-miR-4434	AGGAGAAGTAAAGTAGAA	18	34	1.95193e-05	5
hsa-miR-542-5p	TCGGGGATCATCATGTCACGAGA	23	34	1.95193e-05	8
hsa-miR-4762-5p	CCAAATCTTGATCAGAAGCCT	21	33	1.89452e-05	7
hsa-miR-4656	TGGGCTGAGGGCAGGAGGCCTGT	23	33	1.89452e-05	8
hsa-miR-6883-3p	TTCCCTATCTCACTCTCCTCAG	22	33	1.89452e-05	9
hsa-miR-1255b-5p	CGGATGAGCAAAGAAAGTGGTT	22	33	1.89452e-05	10
hsa-miR-502-5p	ATCCTTGCTATCTGGGTGCTA	21	33	1.89452e-05	6
hsa-miR-548at-5p	AAAAGTTATTGCGGTTTTGGCT	22	33	1.89452e-05	7
hsa-miR-6726-3p	CTCGCCCTGTCTCCCGCTAG	20	33	1.89452e-05	11
hsa-miR-3150b-3p	TGAGGAGATCGTCGAGGTTGG	21	33	1.89452e-05	8
hsa-miR-4717-3p	ACACATGGGTGGCTGTGGCCT	21	32	1.83711e-05	10
hsa-miR-4435	ATGGCCAGAGCTCACACAGAGG	22	32	1.83711e-05	11
hsa-miR-6737-3p	TCTGTGCTTCACCCCTACCCAG	22	32	1.83711e-05	8
hsa-miR-6501-5p	AGTTGCCAGGGCTGCCTTTGGT	22	32	1.83711e-05	9
hsa-miR-6764-3p	TCTCTGGTCTTTCCTTGACAG	21	32	1.83711e-05	10
hsa-miR-6866-3p	GATCCCTTTATCTGTCCTCTAG	22	32	1.83711e-05	11
hsa-miR-3614-3p	TAGCCTTCAGATCTTGGTGTTTT	23	32	1.83711e-05	7
hsa-miR-378g	ACTGGGCTTGGAGTCAGAAG	20	31	1.7797e-05	9
hsa-miR-3128	TCTGGCAAGTAAAAAACTCTCAT	23	31	1.7797e-05	9
hsa-miR-374c-5p	ATAATACAACCTGCTAAGTGCT	22	31	1.7797e-05	7
hsa-miR-1229-3p	CTCTCACCACTGCCCTCCCACAG	23	31	1.7797e-05	8
hsa-miR-509-3p	TGATTGGTACGTCTGTGGGTAG	22	31	1.7797e-05	4
hsa-miR-432-5p	TCTTGGAGTAGGTCATTGGGTGG	23	30	1.72229e-05	9
hsa-miR-1537-5p	AGCTGTAATTAGTCAGTTTTCT	22	30	1.72229e-05	10
hsa-miR-3199	AGGGACTGCCTTAGGAGAAAGTT	23	30	1.72229e-05	10
hsa-miR-194-3p	CCAGTGGGGCTGCTGTTATCTG	22	30	1.72229e-05	7
hsa-miR-7848-3p	CTACCCTCGGTCTGCTTACCACA	23	30	1.72229e-05	6
hsa-miR-4729	TCATTTATCTGTTGGGAAGCTA	22	30	1.72229e-05	9
hsa-miR-6780a-5p	TTGGGAGGGAAGACAGCTGGAGA	23	30	1.72229e-05	8
hsa-miR-34a-3p	CAATCAGCAAGTATACTGCCCT	22	30	1.72229e-05	4
hsa-miR-518d-5p	CTCTAGAGGGAAGCACTTTCTG	22	30	1.72229e-05	6
hsa-miR-520c-5p	CTCTAGAGGGAAGCACTTTCTG	22	30	1.72229e-05	6
hsa-miR-526a	CTCTAGAGGGAAGCACTTTCTG	22	30	1.72229e-05	6
hsa-miR-4660	TGCAGCTCTGGTGGAAAATGGAG	23	29	1.66488e-05	10
hsa-miR-4768-5p	ATTCTCTCTGGATCCCATGGAT	22	29	1.66488e-05	11
hsa-miR-548ay-3p	CAAAACCGCGATTACTCTTGCA	22	29	1.66488e-05	9
hsa-miR-6838-5p	AAGCAGCAGTGGCAAGACTCCT	22	29	1.66488e-05	10
hsa-miR-6781-5p	CGGGCCGGAGGTCAAGGGCGT	21	29	1.66488e-05	8
hsa-miR-525-5p	CTCCAGAGGGATGCACTTTCT	21	29	1.66488e-05	10
hsa-miR-6887-5p	TGGGGGGACAGATGGAGAGGACA	23	29	1.66488e-05	10
hsa-miR-765	TGGAGGAGAAGGAAGGTGATG	21	29	1.66488e-05	8
hsa-miR-548h-5p	AAAAGTAATCGCGGTTTTTGTC	22	29	1.66488e-05	9
hsa-miR-3121-3p	TAAATAGAGTAGGCAAAGGACA	22	29	1.66488e-05	8
hsa-miR-660-3p	ACCTCCTGTGTGCATGGATTA	21	29	1.66488e-05	7
hsa-miR-6874-3p	CAGTTCTGCTGTTCTGACTCTAG	23	28	1.60747e-05	7
hsa-miR-3611	TTGTGAAGAAAGAAATTCTTA	21	28	1.60747e-05	11
hsa-miR-6886-3p	TGCCCTTCTCTCCTCCTGCCT	21	28	1.60747e-05	11
hsa-miR-1234-3p	TCGGCCTGACCACCCACCCCAC	22	27	1.55006e-05	7
hsa-miR-520h	ACAAAGTGCTTCCCTTTAGAGT	22	27	1.55006e-05	5
hsa-miR-4796-5p	TGTCTATACTCTGTCACTTTAC	22	27	1.55006e-05	7
hsa-miR-520d-5p	CTACAAAGGGAAGCCCTTTC	20	27	1.55006e-05	8
hsa-miR-4688	TAGGGGCAGCAGAGGACCTGGG	22	27	1.55006e-05	8
hsa-miR-1179	AAGCATTCTTTCATTGGTTGG	21	27	1.55006e-05	10
hsa-miR-4772-3p	CCTGCAACTTTGCCTGATCAGA	22	27	1.55006e-05	7
hsa-miR-663b	GGTGGCCCGGCCGTGCCTGAGG	22	26	1.49265e-05	5
hsa-miR-4757-5p	AGGCCTCTGTGACGTCACGGTGT	23	26	1.49265e-05	8
hsa-miR-4680-3p	TCTGAATTGTAAGAGTTGTTA	21	26	1.49265e-05	8
hsa-miR-2114-3p	CGAGCCTCAAGCAAGGGACTT	21	26	1.49265e-05	10
hsa-miR-519d-5p	CCTCCAAAGGGAAGCGCTTTCTGTT	25	26	1.49265e-05	8
hsa-miR-6797-5p	AGGAGGGAAGGGGCTGAGAACAGGA	25	26	1.49265e-05	7
hsa-miR-489-3p	GTGACATCACATATACGGCAGC	22	26	1.49265e-05	5
hsa-miR-6734-5p	TTGAGGGGAGAATGAGGTGGAGA	23	25	1.43524e-05	10
hsa-miR-548h-3p	CAAAAACCGCAATTACTTTTGCA	23	25	1.43524e-05	8
hsa-miR-548z	CAAAAACCGCAATTACTTTTGCA	23	25	1.43524e-05	8
hsa-miR-937-5p	GTGAGTCAGGGTGGGGCTGG	20	25	1.43524e-05	6
hsa-miR-1285-5p	GATCTCACTTTGTTGCCCAGG	21	25	1.43524e-05	9
hsa-miR-5680	GAGAAATGCTGGACTAATCTGC	22	25	1.43524e-05	9
hsa-miR-6513-3p	TCAAGTGTCATCTGTCCCTAG	21	25	1.43524e-05	10
hsa-miR-1292-5p	TGGGAACGGGTTCCGGCAGACGCTG	25	25	1.43524e-05	6
hsa-miR-4661-3p	CAGGATCCACAGAGCTAGTCCA	22	25	1.43524e-05	5
hsa-miR-4423-5p	AGTTGCCTTTTTGTTCCCATGC	22	25	1.43524e-05	8
hsa-miR-1228-3p	TCACACCTGCCTCGCCCCCC	20	25	1.43524e-05	3
hsa-miR-4698	TCAAAATGTAGAGGAAGACCCCA	23	24	1.37783e-05	10
hsa-miR-548u	CAAAGACTGCAATTACTTTTGCG	23	24	1.37783e-05	8
hsa-miR-3677-3p	CTCGTGGGCTCTGGCCACGGCC	22	24	1.37783e-05	9
hsa-miR-4682	TCTGAGTTCCTGGAGCCTGGTCT	23	24	1.37783e-05	7
hsa-miR-524-5p	CTACAAAGGGAAGCACTTTCTC	22	24	1.37783e-05	9
hsa-miR-203a-5p	AGTGGTTCTTAACAGTTCAACAGTT	25	24	1.37783e-05	8
hsa-miR-3678-5p	TCCGTACAAACTCTGCTGTG	20	24	1.37783e-05	7
hsa-miR-6884-3p	CCCATCACCTTTCCGTCTCCCCT	23	24	1.37783e-05	5
hsa-miR-373-3p	GAAGTGCTTCGATTTTGGGGTGT	23	24	1.37783e-05	6
hsa-miR-4742-5p	TCAGGCAAAGGGATATTTACAGA	23	23	1.32042e-05	9
hsa-miR-1537-3p	AAAACCGTCTAGTTACAGTTGT	22	23	1.32042e-05	6
hsa-miR-548aa	AAAAACCACAATTACTTTTGCACCA	25	23	1.32042e-05	6
hsa-miR-3654	GACTGGACAAGCTGAGGAA	19	23	1.32042e-05	7
hsa-miR-1287-3p	CTCTAGCCACAGATGCAGTGAT	22	23	1.32042e-05	6
hsa-miR-548aq-3p	CAAAAACTGCAATTACTTTTGC	22	23	1.32042e-05	6
hsa-miR-548a-3p	CAAAACTGGCAATTACTTTTGC	22	22	1.26301e-05	8
hsa-miR-548t-3p	AAAAACCACAATTACTTTTGCACCA	25	22	1.26301e-05	6
hsa-miR-4753-5p	CAAGGCCAAAGGAAGAGAACAG	22	22	1.26301e-05	8
hsa-miR-6865-3p	ACACCCTCTTTCCCTACCGCC	21	21	1.2056e-05	8
hsa-miR-369-5p	AGATCGACCGTGTTATATTCGC	22	21	1.2056e-05	6
hsa-miR-3124-5p	TTCGCGGGCGAAGGCAAAGTC	21	21	1.2056e-05	5
hsa-miR-6786-3p	TGACGCCCCTTCTGATTCTGCCT	23	21	1.2056e-05	8
hsa-miR-378f	ACTGGACTTGGAGCCAGAAG	20	21	1.2056e-05	13
hsa-miR-4796-3p	TAAAGTGGCAGAGTATAGACAC	22	21	1.2056e-05	4
hsa-miR-4680-5p	AGAACTCTTGCAGTCTTAGATGT	23	21	1.2056e-05	8
hsa-miR-3187-3p	TTGGCCATGGGGCTGCGCGG	20	21	1.2056e-05	8
hsa-miR-3652	CGGCTGGAGGTGTGAGGA	18	21	1.2056e-05	7
hsa-miR-624-3p	CACAAGGTATTGGTATTACCT	21	20	1.14819e-05	5
hsa-miR-504-3p	GGGAGTGCAGGGCAGGGTTTC	21	20	1.14819e-05	5
hsa-miR-16-1-3p	CCAGTATTAACTGTGCTGCTGA	22	20	1.14819e-05	8
hsa-miR-129-1-3p	AAGCCCTTACCCCAAAAAGTAT	22	20	1.14819e-05	5
hsa-miR-519b-3p	AAAGTGCATCCTTTTAGAGGTT	22	20	1.14819e-05	6
hsa-miR-6836-5p	CGCAGGGCCCTGGCGCAGGCAT	22	20	1.14819e-05	6
hsa-miR-642a-5p	GTCCCTCTCCAAATGTGTCTTG	22	20	1.14819e-05	6
hsa-miR-4725-5p	AGACCCTGCAGCCTTCCCACC	21	20	1.14819e-05	5
hsa-miR-6749-3p	CTCCTCCCCTGCCTGGCCCAG	21	20	1.14819e-05	5
hsa-miR-548j-5p	AAAAGTAATTGCGGTCTTTGGT	22	20	1.14819e-05	7
hsa-miR-3190-3p	TGTGGAAGGTAGACGGCCAGAGA	23	20	1.14819e-05	6
hsa-miR-944	AAATTATTGTACATCGGATGAG	22	19	1.09078e-05	7
hsa-miR-6750-3p	GAACTCACCCTCTGCTCCCAG	21	19	1.09078e-05	9
hsa-miR-18b-5p	TAAGGTGCATCTAGTGCAGTTAG	23	19	1.09078e-05	7
hsa-miR-676-5p	TCTTCAACCTCAGGACTTGCA	21	19	1.09078e-05	7
hsa-miR-6733-5p	TGGGAAAGACAAACTCAGAGTT	22	19	1.09078e-05	6
hsa-miR-199a-5p	CCCAGTGTTCAGACTACCTGTTC	23	19	1.09078e-05	8
hsa-miR-500b-3p	GCACCCAGGCAAGGATTCTG	20	19	1.09078e-05	7
hsa-let-7a-2-3p	CTGTACAGCCTCCTAGCTTTCC	22	19	1.09078e-05	5
hsa-miR-31-3p	TGCTATGCCAACATATTGCCAT	22	19	1.09078e-05	4
hsa-miR-592	TTGTGTCAATATGCGATGATGT	22	19	1.09078e-05	7
hsa-miR-1273f	GGAGATGGAGGTTGCAGTG	19	19	1.09078e-05	5
hsa-miR-146a-3p	CCTCTGAAATTCAGTTCTTCAG	22	19	1.09078e-05	3
hsa-miR-20b-5p	CAAAGTGCTCATAGTGCAGGTAG	23	19	1.09078e-05	7
hsa-miR-873-3p	GGAGACTGATGAGTTCCCGGGA	22	19	1.09078e-05	4
hsa-miR-3134	TGATGGATAAAAGACTACATATT	23	18	1.03337e-05	7
hsa-miR-6873-3p	TTCTCTCTGTCTTTCTCTCTCAG	23	18	1.03337e-05	6
hsa-miR-6810-3p	TCCCCTGCTCCCTTGTTCCCCAG	23	18	1.03337e-05	8
hsa-miR-4646-5p	ACTGGGAAGAGGAGCTGAGGGA	22	18	1.03337e-05	8
hsa-miR-6814-3p	ACTCGCATCCTTCCCTTGGCAG	22	18	1.03337e-05	7
hsa-miR-6888-3p	ATCTGTCTCGATTGTTTCCAG	21	18	1.03337e-05	4
hsa-miR-4763-5p	CGCCTGCCCAGCCCTCCTGCT	21	18	1.03337e-05	5
hsa-miR-138-5p	AGCTGGTGTTGTGAATCAGGCCG	23	18	1.03337e-05	8
hsa-miR-6802-3p	TTCACCCCTCTCACCTAAGCAG	22	18	1.03337e-05	7
hsa-miR-612	GCTGGGCAGGGCTTCTGAGCTCCTT	25	18	1.03337e-05	2
hsa-miR-3155a	CCAGGCTCTGCAGTGGGAACT	21	17	9.75965e-06	8
hsa-miR-939-5p	TGGGGAGCTGAGGCTCTGGGGGTG	24	17	9.75965e-06	7
hsa-miR-376c-3p	AACATAGAGGAAATTCCACGT	21	17	9.75965e-06	5
hsa-miR-7151-5p	GATCCATCTCTGCCTGTATTGGC	23	17	9.75965e-06	7
hsa-miR-219b-5p	AGATGTCCAGCCACAATTCTCG	22	17	9.75965e-06	6
hsa-miR-4424	AGAGTTAACTCAAAATGGACTA	22	17	9.75965e-06	6
hsa-miR-4515	AGGACTGGACTCCCGGCAGCCC	22	17	9.75965e-06	5
hsa-miR-6818-3p	TTGTCTCTTGTTCCTCACACAG	22	17	9.75965e-06	6
hsa-miR-515-3p	GAGTGCCTTCTTTTGGAGCGTT	22	17	9.75965e-06	7
hsa-miR-6817-3p	TCTCTCTGACTCCATGGCA	19	17	9.75965e-06	5
hsa-miR-6761-5p	TCTGAGAGAGCTCGATGGCAG	21	17	9.75965e-06	4
hsa-miR-139-5p	TCTACAGTGCACGTGTCTCCAGT	23	17	9.75965e-06	6
hsa-miR-4657	AATGTGGAAGTGGTCTGAGGCAT	23	17	9.75965e-06	4
hsa-miR-7-2-3p	CAACAAATCCCAGTCTACCTAA	22	16	9.18556e-06	5
hsa-miR-6862-3p	CCTCACCCAGCTCTCTGGCCCTCT	24	16	9.18556e-06	6
hsa-miR-548l	AAAAGTATTTGCGGGTTTTGTC	22	16	9.18556e-06	8
hsa-miR-3139	TAGGAGCTCAACAGATGCCTGTT	23	16	9.18556e-06	3
hsa-miR-6751-3p	ACTGAGCCTCTCTCTCTCCAG	21	16	9.18556e-06	6
hsa-miR-6818-5p	TTGTGTGAGTACAGAGAGCATC	22	16	9.18556e-06	7
hsa-miR-6730-5p	AGAAAGGTGGAGGGGTTGTCAGA	23	16	9.18556e-06	6
hsa-miR-5009-5p	TTGGACTTTTTCAGATTTGGGGAT	24	16	9.18556e-06	6
hsa-miR-3183	GCCTCTCTCGGAGTCGCTCGGA	22	16	9.18556e-06	7
hsa-miR-520a-5p	CTCCAGAGGGAAGTACTTTCT	21	16	9.18556e-06	6
hsa-miR-6796-5p	TTGTGGGGTTGGAGAGCTGGCTG	23	16	9.18556e-06	7
hsa-miR-548aj-5p	TGCAAAAGTAATTGCAGTTTTTG	23	15	8.61146e-06	4
hsa-miR-4748	GAGGTTTGGGGAGGATTTGCT	21	15	8.61146e-06	6
hsa-miR-5188	AATCGGACCCATTTAAACCGGAG	23	15	8.61146e-06	5
hsa-miR-5697	TCAAGTAGTTTCATGATAAAGG	22	15	8.61146e-06	5
hsa-miR-6894-3p	TTGCCTGCCCTCTTCCTCCAG	21	15	8.61146e-06	6
hsa-miR-3173-3p	AAAGGAGGAAATAGGCAGGCCA	22	15	8.61146e-06	4
hsa-miR-520b	AAAGTGCTTCCTTTTAGAGGG	21	15	8.61146e-06	3
hsa-miR-4732-3p	GCCCTGACCTGTCCTGTTCTG	21	15	8.61146e-06	3
hsa-miR-135b-3p	ATGTAGGGCTAAAAGCCATGGG	22	15	8.61146e-06	4
hsa-miR-548aw	GTGCAAAAGTCATCACGGTT	20	15	8.61146e-06	4
hsa-miR-6890-5p	CATGGGGTAGGGCAGAGTAGG	21	14	8.03736e-06	5
hsa-miR-492	AGGACCTGCGGGACAAGATTCTT	23	14	8.03736e-06	8
hsa-miR-4701-5p	TTGGCCACCACACCTACCCCTT	22	14	8.03736e-06	6
hsa-miR-4640-5p	TGGGCCAGGGAGCAGCTGGTGGG	23	14	8.03736e-06	5
hsa-miR-6814-5p	TCCCAAGGGTGAGATGCTGCCA	22	14	8.03736e-06	4
hsa-miR-548b-3p	CAAGAACCTCAGTTGCTTTTGT	22	14	8.03736e-06	7
hsa-miR-548ap-5p	AAAAGTAATTGCGGTCTTT	19	14	8.03736e-06	4
hsa-miR-6805-5p	TAGGGGGCGGCTTGTGGAGTGT	22	14	8.03736e-06	4
hsa-miR-520e	AAAGTGCTTCCTTTTTGAGGG	21	14	8.03736e-06	5
hsa-miR-523-3p	GAACGCGCTTCCCTATAGAGGGT	23	14	8.03736e-06	4
hsa-miR-518f-5p	CTCTAGAGGGAAGCACTTTCTC	22	14	8.03736e-06	4
hsa-miR-518a-5p	CTGCAAAGGGAAGCCCTTTC	20	14	8.03736e-06	5
hsa-miR-4743-5p	TGGCCGGATGGGACAGGAGGCAT	23	14	8.03736e-06	3
hsa-miR-6859-3p	TGACCCCCATGTCGCCTCTGTAG	23	14	8.03736e-06	3
hsa-miR-4671-5p	ACCGAAGACTGTGCGCTAATCT	22	13	7.46326e-06	3
hsa-miR-4776-5p	GTGGACCAGGATGGCAAGGGCT	22	13	7.46326e-06	4
hsa-miR-4676-3p	CACTGTTTCACCACTGGCTCTT	22	13	7.46326e-06	5
hsa-miR-6864-5p	TTGAAGGGACAAGTCAGATATGCC	24	13	7.46326e-06	6
hsa-miR-3165	AGGTGGATGCAATGTGACCTCA	22	13	7.46326e-06	5
hsa-miR-2355-3p	ATTGTCCTTGCTGTTTGGAGAT	22	13	7.46326e-06	6
hsa-miR-6762-5p	CGGGGCCATGGAGCAGCCTGTGT	23	13	7.46326e-06	5
hsa-miR-5187-3p	ACTGAATCCTCTTTTCCTCAG	21	13	7.46326e-06	6
hsa-miR-4477b	ATTAAGGACATTTGTGATTGAT	22	13	7.46326e-06	4
hsa-miR-4479	CGCGCGGCCGTGCTCGGAGCAG	22	13	7.46326e-06	4
hsa-miR-4485-5p	TTGCATATGTAGGATGTCCCAT	22	13	7.46326e-06	5
hsa-miR-493-3p	TGAAGGTCTACTGTGTGCCAGG	22	13	7.46326e-06	4
hsa-miR-526b-3p	GAAAGTGCTTCCTTTTAGAGGC	22	13	7.46326e-06	3
hsa-miR-6718-5p	TAGTGGTCAGAGGGCTTATGA	21	13	7.46326e-06	3
hsa-miR-1226-3p	TCACCAGCCCTGTGTTCCCTAG	22	13	7.46326e-06	3
hsa-miR-4714-3p	CCAACCTAGGTGGTCAGAGTTG	22	13	7.46326e-06	5
hsa-miR-6757-3p	AACACTGGCCTTGCTATCCCCA	22	12	6.88917e-06	5
hsa-miR-4501	TATGTGACCTCGGATGAATCA	21	12	6.88917e-06	4
hsa-miR-6748-5p	TGTGGGTGGGAAGGACTGGATT	22	12	6.88917e-06	2
hsa-miR-5193	TCCTCCTCTACCTCATCCCAGT	22	12	6.88917e-06	4
hsa-miR-5006-3p	TTTCCCTTTCCATCCTGGCAG	21	12	6.88917e-06	6
hsa-miR-6877-3p	CAGCCTCTGCCCTTGGCCTCC	21	12	6.88917e-06	4
hsa-miR-6842-5p	TGGGGGTGGTCTCTAGCCAAGG	22	12	6.88917e-06	5
hsa-miR-3934-5p	TCAGGTGTGGAAACTGAGGCAG	22	12	6.88917e-06	4
hsa-miR-4668-5p	AGGGAAAAAAAAAAGGATTTGTC	23	12	6.88917e-06	6
hsa-miR-4687-3p	TGGCTGTTGGAGGGGGCAGGC	21	12	6.88917e-06	5
hsa-miR-4505	AGGCTGGGCTGGGACGGA	18	12	6.88917e-06	3
hsa-miR-7155-3p	TGGCCCAAGACCTCAGACC	19	12	6.88917e-06	6
hsa-miR-2276-3p	TCTGCAAGTGTCAGAGGCGAGG	22	12	6.88917e-06	6
hsa-miR-2278	GAGAGCAGTGTGTGTTGCCTGG	22	12	6.88917e-06	7
hsa-miR-6879-3p	TGTCACCCGCTCCTTGCCCAG	21	12	6.88917e-06	5
hsa-miR-4504	TGTGACAATAGAGATGAACATG	22	12	6.88917e-06	5
hsa-miR-4714-5p	AACTCTGACCCCTTAGGTTGAT	22	12	6.88917e-06	4
hsa-miR-4654	TGTGGGATCTGGAGGCATCTGG	22	12	6.88917e-06	3
hsa-miR-1294	TGTGAGGTTGGCATTGTTGTCT	22	12	6.88917e-06	5
hsa-miR-6754-3p	TCTTCACCTGCCTCTGCCTGCA	22	12	6.88917e-06	4
hsa-miR-129-2-3p	AAGCCCTTACCCCAAAAAGCAT	22	12	6.88917e-06	2
hsa-miR-548d-3p	CAAAAACCACAGTTTCTTTTGC	22	12	6.88917e-06	1
hsa-miR-548ai	AAAGGTAATTGCAGTTTTTCCC	22	11	6.31507e-06	5
hsa-miR-570-5p	AAAGGTAATTGCAGTTTTTCCC	22	11	6.31507e-06	5
hsa-miR-1322	GATGATGCTGCTGATGCTG	19	11	6.31507e-06	3
hsa-miR-4758-3p	TGCCCCACCTGCTGACCACCCTC	23	11	6.31507e-06	5
hsa-miR-4788	TTACGGACCAGCTAAGGGAGGC	22	11	6.31507e-06	3
hsa-miR-548y	AAAAGTAATCACTGTTTTTGCC	22	11	6.31507e-06	6
hsa-miR-6732-3p	TAACCCTGTCCTCTCCCTCCCAG	23	11	6.31507e-06	4
hsa-miR-188-3p	CTCCCACATGCAGGGTTTGCA	21	11	6.31507e-06	7
hsa-miR-3180-5p	CTTCCAGACGCTCCGCCCCACGTCG	25	11	6.31507e-06	4
hsa-miR-6792-3p	CTCCTCCACAGCCCCTGCTCAT	22	11	6.31507e-06	4
hsa-miR-4800-3p	CATCCGTCCGTCTGTCCAC	19	11	6.31507e-06	5
hsa-miR-6845-3p	CCTCTCCTCCCTGTGCCCCAG	21	11	6.31507e-06	3
hsa-miR-3152-5p	ATTGCCTCTGTTCTAACACAAG	22	11	6.31507e-06	3
hsa-miR-494-3p	TGAAACATACACGGGAAACCTC	22	11	6.31507e-06	2
hsa-miR-6895-3p	TGTCTCTCGCCCTTGGCCTTAG	22	11	6.31507e-06	3
hsa-miR-4315	CCGCTTTCTGAGCTGGAC	18	11	6.31507e-06	4
hsa-miR-9-3p	ATAAAGCTAGATAACCGAAAGT	22	11	6.31507e-06	4
hsa-miR-4709-5p	ACAACAGTGACTTGCTCTCCAA	22	11	6.31507e-06	4
hsa-miR-34c-3p	AATCACTAACCACACGGCCAGG	22	11	6.31507e-06	1
hsa-miR-3180	TGGGGCGGAGCTTCCGGAG	19	10	5.74097e-06	7
hsa-miR-3180-3p	TGGGGCGGAGCTTCCGGAGGCC	22	10	5.74097e-06	7
hsa-miR-1247-3p	CCCCGGGAACGTCGAGACTGGAGC	24	10	5.74097e-06	4
hsa-miR-6822-5p	CAGGGAACCAGTTGGGGCTT	20	10	5.74097e-06	4
hsa-miR-4745-3p	TGGCCCGGCGACGTCTCACGGTC	23	10	5.74097e-06	4
hsa-miR-6840-3p	GCCCAGGACTTTGTGCGGGGTG	22	10	5.74097e-06	5
hsa-miR-4789-5p	GTATACACCTGATATGTGTATG	22	10	5.74097e-06	3
hsa-miR-6821-3p	TGACCTCTCCGCTCCGCACAG	21	10	5.74097e-06	4
hsa-miR-4474-3p	TTGTGGCTGGTCATGAGGCTAA	22	10	5.74097e-06	4
hsa-miR-7111-5p	TGGGGGAGGAAGGACAGGCCAT	22	10	5.74097e-06	3
hsa-miR-6892-5p	GTAAGGGACCGGAGAGTAGGA	21	10	5.74097e-06	4
hsa-miR-935	CCAGTTACCGCTTCCGCTACCGC	23	10	5.74097e-06	3
hsa-miR-539-3p	ATCATACAAGGACAATTTCTTT	22	10	5.74097e-06	4
hsa-miR-1249-3p	ACGCCCTTCCCCCCCTTCTTCA	22	10	5.74097e-06	3
hsa-miR-541-5p	AAAGGATTCTGCTGTCGGTCCCACT	25	10	5.74097e-06	1
hsa-miR-943	CTGACTGTTGCCGTCCTCCAG	21	9	5.16687e-06	5
hsa-miR-663a	AGGCGGGGCGCCGCGGGACCGC	22	9	5.16687e-06	4
hsa-miR-4433a-3p	ACAGGAGTGGGGGTGGGACAT	21	9	5.16687e-06	4
hsa-miR-6779-5p	CTGGGAGGGGCTGGGTTTGGC	21	9	5.16687e-06	5
hsa-miR-548ar-3p	TAAAACTGCAGTTATTTTTGC	21	9	5.16687e-06	5
hsa-miR-6724-5p	CTGGGCCCGCGGCGGGCGTGGGG	23	9	5.16687e-06	4
hsa-miR-6801-3p	ACCCCTGCCACTCACTGGCC	20	9	5.16687e-06	4
hsa-miR-3194-3p	AGCTCTGCTGCTCACTGGCAGT	22	9	5.16687e-06	4
hsa-miR-548ao-3p	AAAGACCGTGACTACTTTTGCA	22	9	5.16687e-06	4
hsa-miR-1178-3p	TTGCTCACTGTTCTTCCCTAG	21	9	5.16687e-06	2
hsa-miR-543	AAACATTCGCGGTGCACTTCTT	22	9	5.16687e-06	1
hsa-miR-3681-5p	TAGTGGATGATGCACTCTGTGC	22	9	5.16687e-06	2
hsa-miR-96-3p	AATCATGTGCAGTGCCAATATG	22	9	5.16687e-06	3
hsa-miR-95-3p	TTCAACGGGTATTTATTGAGCA	22	9	5.16687e-06	3
hsa-miR-520g-5p	TCTAGAGGAAGCACTTTCTGTTT	23	9	5.16687e-06	3
hsa-miR-6764-5p	TCCCAGGGTCTGGTCAGAGTTG	22	9	5.16687e-06	3
hsa-miR-4488	AGGGGGCGGGCTCCGGCG	18	9	5.16687e-06	3
hsa-miR-124-3p	TAAGGCACGCGGTGAATGCC	20	9	5.16687e-06	1
hsa-miR-548ba	AAAGGTAACTGTGATTTTTGCT	22	9	5.16687e-06	2
hsa-miR-6877-5p	AGGGCCGAAGGGTGGAAGCTGC	22	9	5.16687e-06	4
hsa-miR-4797-3p	TCTCAGTAAGTGGCACTCTGT	21	8	4.59278e-06	2
hsa-miR-4738-3p	TGAAACTGGAGCGCCTGGAGGA	22	8	4.59278e-06	2
hsa-miR-548ar-5p	AAAAGTAATTGCAGTTTTTGC	21	8	4.59278e-06	3
hsa-miR-548g-5p	TGCAAAAGTAATTGCAGTTTTTG	23	8	4.59278e-06	3
hsa-miR-548x-5p	TGCAAAAGTAATTGCAGTTTTTG	23	8	4.59278e-06	3
hsa-miR-597-3p	TGGTTCTCTTGTGGCTCAAGCGT	23	8	4.59278e-06	4
hsa-miR-3181	ATCGGGCCCTCGGCGCCGG	19	8	4.59278e-06	4
hsa-miR-6500-3p	ACACTTGTTGGGATGACCTGC	21	8	4.59278e-06	5
hsa-miR-556-3p	ATATTACCATTAGCTCATCTTT	22	8	4.59278e-06	5
hsa-miR-4653-5p	TCTCTGAGCAAGGCTTAACACC	22	8	4.59278e-06	3
hsa-miR-323b-3p	CCCAATACACGGTCGACCTCTT	22	8	4.59278e-06	2
hsa-miR-371a-5p	ACTCAAACTGTGGGGGCACT	20	8	4.59278e-06	3
hsa-miR-4800-5p	AGTGGACCGAGGAAGGAAGGA	21	8	4.59278e-06	4
hsa-miR-19b-1-5p	AGTTTTGCAGGTTTGCATCCAGC	23	8	4.59278e-06	5
hsa-miR-4723-5p	TGGGGGAGCCATGAGATAAGAGCA	24	8	4.59278e-06	1
hsa-miR-376a-5p	GTAGATTCTCCTTCTATGAGTA	22	8	4.59278e-06	3
hsa-miR-6732-5p	TAGGGGGTGGCAGGCTGGCC	20	8	4.59278e-06	4
hsa-miR-6733-3p	TCAGTGTCTGGATTTCCTAG	20	8	4.59278e-06	2
hsa-miR-4440	TGTCGTGGGGCTTGCTGGCTTG	22	8	4.59278e-06	2
hsa-miR-4422	AAAAGCATCAGGAAGTACCCA	21	8	4.59278e-06	2
hsa-miR-7702	CTTAGACTGCCAGACTCCCTGA	22	8	4.59278e-06	4
hsa-miR-508-3p	TGATTGTAGCCTTTTGGAGTAGA	23	8	4.59278e-06	3
hsa-miR-4703-3p	TGTAGTTGTATTGTATTGCCAC	22	8	4.59278e-06	4
hsa-miR-1293	TGGGTGGTCTGGAGATTTGTGC	22	8	4.59278e-06	2
hsa-miR-642a-3p	AGACACATTTGGAGAGGGAACC	22	8	4.59278e-06	3
hsa-miR-527	CTGCAAAGGGAAGCCCTTTC	20	8	4.59278e-06	2
hsa-miR-548ae-3p	CAAAAACTGCAATTACTTTCA	21	8	4.59278e-06	2
hsa-miR-3179	AGAAGGGGTGAAATTTAAACGT	22	8	4.59278e-06	3
hsa-miR-6767-5p	TCGCAGACAGGGACACATGGAGA	23	8	4.59278e-06	2
hsa-miR-5587-3p	GCCCCGGGCAGTGTGATCATC	21	7	4.01868e-06	2
hsa-miR-3912-5p	ATGTCCATATTATGGGTTAGT	21	7	4.01868e-06	3
hsa-miR-586	TATGCATTGTATTTTTAGGTCC	22	7	4.01868e-06	4
hsa-miR-6820-5p	TGCGGCAGAGCTGGGGTCA	19	7	4.01868e-06	5
hsa-miR-1226-5p	GTGAGGGCATGCAGGCCTGGATGGGG	26	7	4.01868e-06	6
hsa-miR-6772-3p	TTGCTCCTGACTCTGTGCCCACA	23	7	4.01868e-06	3
hsa-miR-5094	AATCAGTGAATGCCTTGAACCT	22	7	4.01868e-06	4
hsa-miR-597-5p	TGTGTCACTCGATGACCACTGT	22	7	4.01868e-06	4
hsa-miR-7854-3p	TGAGGTGACCGCAGATGGGAA	21	7	4.01868e-06	4
hsa-miR-1273e	TTGCTTGAACCCAGGAAGTGGA	22	7	4.01868e-06	2
hsa-miR-600	ACTTACAGACAAGAGCCTTGCTC	23	7	4.01868e-06	4
hsa-miR-4522	TGACTCTGCCTGTAGGCCGGT	21	7	4.01868e-06	2
hsa-miR-3175	CGGGGAGAGAACGCAGTGACGT	22	7	4.01868e-06	3
hsa-miR-23a-5p	GGGGTTCCTGGGGATGGGATTT	22	7	4.01868e-06	3
hsa-miR-4671-3p	TTAGTGCATAGTCTTTGGTCT	21	7	4.01868e-06	3
hsa-miR-4699-3p	AATTTACTCTGCAATCTTCTCC	22	7	4.01868e-06	3
hsa-miR-1237-3p	TCCTTCTGCTCCGTCCCCCAG	21	7	4.01868e-06	3
hsa-miR-6854-5p	AAGCTCAGGTTTGAGAACTGCTGA	24	7	4.01868e-06	5
hsa-miR-6751-5p	TTGGGGGTGAGGTTGGTGTCTGG	23	7	4.01868e-06	3
hsa-miR-6821-5p	GTGCGTGGTGGCTCGAGGCGGGG	23	7	4.01868e-06	2
hsa-miR-4724-5p	AACTGAACCAGGAGTGAGCTTCG	23	7	4.01868e-06	3
hsa-miR-6874-5p	ATGGAGCTGGAACCAGATCAGGC	23	7	4.01868e-06	2
hsa-miR-6800-3p	CACCTCTCCTGGCATCGCCCC	21	7	4.01868e-06	2
hsa-miR-6832-5p	AGTAGAGAGGAAAAGTTAGGGTC	23	7	4.01868e-06	2
hsa-miR-4716-3p	AAGGGGGAAGGAAACATGGAGA	22	7	4.01868e-06	2
hsa-miR-6723-5p	ATAGTCCGAGTAACGTCGGGGC	22	7	4.01868e-06	1
hsa-miR-6812-5p	ATGGGGTGAGATGGGGAGGAGCAGC	25	7	4.01868e-06	1
hsa-miR-4442	GCCGGACAAGAGGGAGG	17	6	3.44458e-06	2
hsa-miR-1225-3p	TGAGCCCCTGTGCCGCCCCCAG	22	6	3.44458e-06	3
hsa-miR-587	TTTCCATAGGTGATGAGTCAC	21	6	3.44458e-06	3
hsa-miR-3940-5p	GTGGGTTGGGGCGGGCTCTG	20	6	3.44458e-06	4
hsa-miR-6735-3p	AGGCCTGTGGCTCCTCCCTCAG	22	6	3.44458e-06	4
hsa-miR-488-5p	CCCAGATAATGGCACTCTCAA	21	6	3.44458e-06	3
hsa-miR-4637	TACTAACTGCAGATTCAAGTGA	22	6	3.44458e-06	3
hsa-miR-3166	CGCAGACAATGCCTACTGGCCTA	23	6	3.44458e-06	2
hsa-miR-15a-3p	CAGGCCATATTGTGCTGCCTCA	22	6	3.44458e-06	4
hsa-miR-299-3p	TATGTGGGATGGTAAACCGCTT	22	6	3.44458e-06	3
hsa-miR-5088-5p	CAGGGCTCAGGGATTGGATGGAGG	24	6	3.44458e-06	3
hsa-miR-4446-5p	ATTTCCCTGCCATTCCCTTGGC	22	6	3.44458e-06	4
hsa-miR-4783-3p	CCCCGGTGTTGGGGCGCGTCTGC	23	6	3.44458e-06	2
hsa-miR-3143	ATAACATTGTAAAGCGCTTCTTTCG	25	6	3.44458e-06	4
hsa-miR-1180-5p	GGACCCACCCGGCCGGGAATA	21	6	3.44458e-06	4
hsa-miR-4751	AGAGGACCCGTAGCTGCTAGAAGG	24	6	3.44458e-06	2
hsa-miR-6729-3p	TCATCCCCCTCGCCCTCTCAG	21	6	3.44458e-06	4
hsa-miR-5002-3p	TGACTGCCTCACTGACCACTT	21	6	3.44458e-06	1
hsa-miR-6744-5p	TGGATGACAGTGGAGGCCT	19	6	3.44458e-06	2
hsa-miR-4659a-3p	TTTCTTCTTAGACATGGCAACG	22	6	3.44458e-06	2
hsa-miR-4642	ATGGCATCGTCCCCTGGTGGCT	22	6	3.44458e-06	2
hsa-miR-6766-3p	TGATTGTCTTCCCCCACCCTCA	22	6	3.44458e-06	4
hsa-miR-4737	ATGCGAGGATGCTGACAGTG	20	6	3.44458e-06	3
hsa-miR-3911	TGTGTGGATCCTGGAGGAGGCA	22	6	3.44458e-06	2
hsa-miR-155-3p	CTCCTACATATTAGCATTAACA	22	6	3.44458e-06	3
hsa-miR-548av-5p	AAAAGTACTTGCGGATTT	18	6	3.44458e-06	2
hsa-miR-6743-3p	AGCCGCTCTTCTCCCTGCCCACA	23	6	3.44458e-06	3
hsa-miR-3928-5p	TGAAGCTCTAAGGTTCCGCCTGC	23	6	3.44458e-06	2
hsa-miR-551a	GCGACCCACTCTTGGTTTCCA	21	6	3.44458e-06	2
hsa-miR-3622b-5p	AGGCATGGGAGGTCAGGTGA	20	6	3.44458e-06	3
hsa-miR-4487	AGAGCTGGCTGAAGGGCAG	19	6	3.44458e-06	1
hsa-miR-5187-5p	TGGGATGAGGGATTGAAGTGGA	22	6	3.44458e-06	1
hsa-miR-6850-5p	GTGCGGAACGCTGGCCGGGGCG	22	6	3.44458e-06	2
hsa-miR-6738-3p	CTTCTGCCTGCATTCTACTCCCAG	24	6	3.44458e-06	2
hsa-miR-377-3p	ATCACACAAAGGCAACTTTTGT	22	6	3.44458e-06	2
hsa-miR-5089-5p	GTGGGATTTCTGAGTAGCATC	21	6	3.44458e-06	1
hsa-miR-3157-5p	TTCAGCCAGGCTAGTGCAGTCT	22	6	3.44458e-06	1
hsa-miR-5003-3p	TACTTTTCTAGGTTGTTGGGG	21	6	3.44458e-06	1
hsa-miR-4493	AGAAGGCCTTTCCATCTCTGT	21	5	2.87049e-06	1
hsa-miR-6132	AGCAGGGCTGGGGATTGCA	19	5	2.87049e-06	2
hsa-miR-4791	TGGATATGATGACTGAAA	18	5	2.87049e-06	3
hsa-miR-4721	TGAGGGCTCCAGGTGACGGTGG	22	5	2.87049e-06	3
hsa-miR-3197	GGAGGCGCAGGCTCGGAAAGGCG	23	5	2.87049e-06	1
hsa-miR-6809-5p	TGGCAAGGAAAGAAGAGGATCA	22	5	2.87049e-06	2
hsa-miR-6799-5p	GGGGAGGTGTGCAGGGCTGG	20	5	2.87049e-06	3
hsa-miR-345-3p	GCCCTGAACGAGGGGTCTGGAG	22	5	2.87049e-06	3
hsa-miR-6819-5p	TTGGGGTGGAGGGCCAAGGAGC	22	5	2.87049e-06	3
hsa-miR-2114-5p	TAGTCCCTTCCTTGAAGCGGTC	22	5	2.87049e-06	4
hsa-miR-3170	CTGGGGTTCTGAGACAGACAGT	22	5	2.87049e-06	3
hsa-miR-7114-3p	TGACCCACCCCTCTCCACCAG	21	5	2.87049e-06	2
hsa-miR-6882-3p	TGCTGCCTCTCCTCTTGCCTGCAG	24	5	2.87049e-06	3
hsa-miR-4651	CGGGGTGGGTGAGGTCGGGC	20	5	2.87049e-06	3
hsa-miR-4725-3p	TGGGGAAGGCGTCAGTGTCGGG	22	5	2.87049e-06	4
hsa-miR-6780b-3p	TCCCTTGTCTCCTTTCCCTAG	21	5	2.87049e-06	4
hsa-miR-4755-3p	AGCCAGGCTCTGAAGGGAAAGT	22	5	2.87049e-06	3
hsa-miR-6509-3p	TTCCACTGCCACTACCTAATTT	22	5	2.87049e-06	3
hsa-miR-6860	ACTGGGCAGGGCTGTGGTGAGT	22	5	2.87049e-06	2
hsa-miR-4498	TGGGCTGGCAGGGCAAGTGCTG	22	5	2.87049e-06	3
hsa-miR-4753-3p	TTCTCTTTCTTTAGCCTTGTGT	22	5	2.87049e-06	1
hsa-miR-499b-5p	ACAGACTTGCTGTGATGTTCA	21	5	2.87049e-06	2
hsa-miR-491-5p	AGTGGGGAACCCTTCCATGAGG	22	5	2.87049e-06	3
hsa-miR-217	TACTGCATCAGGAACTGATTGGA	23	5	2.87049e-06	3
hsa-miR-4749-3p	CGCCCCTCCTGCCCCCACAG	20	5	2.87049e-06	3
hsa-miR-3916	AAGAGGAAGAAATGGCTGGTTCTCAG	26	5	2.87049e-06	4
hsa-miR-3685	TTTCCTACCCTACCTGAAGACT	22	5	2.87049e-06	3
hsa-miR-6736-5p	CTGGGTGAGGGCATCTGTGGT	21	5	2.87049e-06	1
hsa-miR-6508-3p	TGGGCCATGCATTTCTAGAACT	22	5	2.87049e-06	2
hsa-miR-4731-5p	TGCTGGGGGCCACATGAGTGTG	22	5	2.87049e-06	3
hsa-miR-3672	ATGAGACTCATGTAAAACATCTT	23	5	2.87049e-06	2
hsa-miR-1243	AACTGGATCAATTATAGGAGTG	22	5	2.87049e-06	1
hsa-miR-153-5p	TCATTTTTGTGATGTTGCAGCT	22	5	2.87049e-06	2
hsa-miR-3064-3p	TTGCCACACTGCAACACCTTACA	23	5	2.87049e-06	3
hsa-miR-5588-3p	AAGTCCCACTAATGCCAGC	19	5	2.87049e-06	2
hsa-miR-1228-5p	GTGGGCGGGGGCAGGTGTGTG	21	5	2.87049e-06	1
hsa-miR-1908-5p	CGGCGGGGACGGCGATTGGTC	21	5	2.87049e-06	1
hsa-miR-7845-5p	AAGGGACAGGGAGGGTCGTGG	21	5	2.87049e-06	1
hsa-miR-3610	GAATCGGAAAGGAGGCGCCG	20	5	2.87049e-06	2
hsa-miR-642b-3p	AGACACATTTGGAGAGGGACCC	22	5	2.87049e-06	2
hsa-miR-204-3p	GCTGGGAAGGCAAAGGGACGT	21	5	2.87049e-06	2
hsa-miR-1185-5p	AGAGGATACCCTTTGTATGTT	21	5	2.87049e-06	1
hsa-miR-4635	TCTTGAAGTCAGAACCCGCAA	21	5	2.87049e-06	2
hsa-miR-6787-5p	TGGCGGGGGTAGAGCTGGCTGC	22	5	2.87049e-06	1
hsa-miR-1266-3p	CCCTGTTCTATGCCCTGAGGGA	22	5	2.87049e-06	1
hsa-miR-4427	TCTGAATAGAGTCTGAAGAGT	21	4	2.29639e-06	1
hsa-miR-6855-3p	AGACTGACCTTCAACCCCACAG	22	4	2.29639e-06	2
hsa-miR-378i	ACTGGACTAGGAGTCAGAAGG	21	4	2.29639e-06	4
hsa-miR-6790-3p	CGACCTCGGCGACCCCTCACT	21	4	2.29639e-06	2
hsa-miR-3659	TGAGTGTTGTCTACGAGGGCA	21	4	2.29639e-06	4
hsa-miR-3660	ACTGACAGGAGAGCATTTTGA	21	4	2.29639e-06	3
hsa-miR-6770-5p	TGAGAAGGCACAGCTTGCACGTGA	24	4	2.29639e-06	1
hsa-miR-216a-5p	TAATCTCAGCTGGCAACTGTGA	22	4	2.29639e-06	3
hsa-miR-379-5p	TGGTAGACTATGGAACGTAGG	21	4	2.29639e-06	2
hsa-miR-6508-5p	TCTAGAAATGCATGACCCACC	21	4	2.29639e-06	4
hsa-miR-4672	TTACACAGCTGGACAGAGGCA	21	4	2.29639e-06	3
hsa-miR-1238-3p	CTTCCTCGTCTGTCTGCCCC	20	4	2.29639e-06	2
hsa-miR-4448	GGCTCCTTGGTCTAGGGGTA	20	4	2.29639e-06	1
hsa-miR-6514-3p	CTGCCTGTTCTTCCACTCCAG	21	4	2.29639e-06	1
hsa-miR-6792-5p	GTAAGCAGGGGCTCTGGGTGA	21	4	2.29639e-06	2
hsa-miR-6773-5p	TTGGGCCCAGGAGTAAACAGGAT	23	4	2.29639e-06	2
hsa-miR-6798-3p	CTACCCCCCATCCCCCTGTAG	21	4	2.29639e-06	2
hsa-miR-654-5p	TGGTGGGCCGCAGAACATGTGC	22	4	2.29639e-06	2
hsa-miR-2276-5p	GCCCTCTGTCACCTTGCAGACG	22	4	2.29639e-06	4
hsa-miR-431-3p	CAGGTCGTCTTGCAGGGCTTCT	22	4	2.29639e-06	2
hsa-miR-491-3p	CTTATGCAAGATTCCCTTCTAC	22	4	2.29639e-06	1
hsa-miR-5585-3p	CTGAATAGCTGGGACTACAGGT	22	4	2.29639e-06	1
hsa-miR-5690	TCAGCTACTACCTCTATTAGG	21	4	2.29639e-06	2
hsa-miR-4743-3p	TTTCTGTCTTTTCTGGTCCAG	21	4	2.29639e-06	2
hsa-miR-4795-3p	ATATTATTAGCCACTTCTGGAT	22	4	2.29639e-06	3
hsa-miR-659-3p	CTTGGTTCAGGGAGGGTCCCCA	22	4	2.29639e-06	2
hsa-miR-1910-3p	GAGGCAGAAGCAGGATGACA	20	4	2.29639e-06	1
hsa-miR-1185-1-3p	ATATACAGGGGGAGACTCTTAT	22	4	2.29639e-06	2
hsa-miR-4766-3p	ATAGCAATTGCTCTTTTGGAA	21	4	2.29639e-06	4
hsa-miR-1284	TCTATACAGACCCTGGCTTTTC	22	4	2.29639e-06	4
hsa-miR-4749-5p	TGCGGGGACAGGCCAGGGCATC	22	4	2.29639e-06	2
hsa-miR-3135a	TGCCTAGGCTGAGACTGCAGTG	22	4	2.29639e-06	3
hsa-miR-7111-3p	ATCCTCTCTTCCCTCCTCCCAG	22	4	2.29639e-06	3
hsa-miR-127-5p	CTGAAGCTCAGAGGGCTCTGAT	22	4	2.29639e-06	1
hsa-miR-4727-3p	ATAGTGGGAAGCTGGCAGATTC	22	4	2.29639e-06	2
hsa-miR-34b-5p	TAGGCAGTGTCATTAGCTGATTG	23	4	2.29639e-06	3
hsa-miR-877-3p	TCCTCTTCTCCCTCCTCCCAG	21	4	2.29639e-06	2
hsa-miR-192-3p	CTGCCAATTCCATAGGTCACAG	22	4	2.29639e-06	2
hsa-miR-639	ATCGCTGCGGTTGCGAGCGCTGT	23	4	2.29639e-06	2
hsa-miR-6782-5p	TAGGGGTGGGGGAATTCAGGGGTGT	25	4	2.29639e-06	1
hsa-miR-6895-5p	CAGGGCCAGGCACAGAGTAAG	21	4	2.29639e-06	1
hsa-miR-450a-2-3p	ATTGGGGACATTTTGCATTCAT	22	4	2.29639e-06	2
hsa-miR-525-3p	GAAGGCGCTTCCCTTTAGAGCG	22	4	2.29639e-06	2
hsa-miR-548v	AGCTACAGTTACTTTTGCACCA	22	4	2.29639e-06	3
hsa-miR-6805-3p	TTGCTCTGCTCCCCCGCCCCCAG	23	4	2.29639e-06	2
hsa-miR-5190	CCAGTGACTGAGCTGGAGCCA	21	4	2.29639e-06	2
hsa-miR-4744	TCTAAAGACTAGACTTCGCTATG	23	4	2.29639e-06	2
hsa-miR-5586-5p	TATCCAGCTTGTTACTATATGC	22	4	2.29639e-06	2
hsa-miR-3154	CAGAAGGGGAGTTGGGAGCAGA	22	4	2.29639e-06	1
hsa-miR-6731-3p	TCTATTCCCCACTCTCCCCAG	21	4	2.29639e-06	1
hsa-miR-7152-5p	TTTCCTGTCCTCCAACCAGACC	22	4	2.29639e-06	1
hsa-miR-4516	GGGAGAAGGGTCGGGGC	17	4	2.29639e-06	2
hsa-miR-7112-3p	TGCATCACAGCCTTTGGCCCTAG	23	4	2.29639e-06	2
hsa-miR-1247-5p	ACCCGTCCCGTTCGTCCCCGGA	22	4	2.29639e-06	1
hsa-miR-3960	GGCGGCGGCGGAGGCGGGGG	20	4	2.29639e-06	1
hsa-miR-892a	CACTGTGTCCTTTCTGCGTAG	21	4	2.29639e-06	1
hsa-miR-431-5p	TGTCTTGCAGGCCGTCATGCA	21	4	2.29639e-06	2
hsa-miR-4525	GGGGGGATGTGCATGCTGGTT	21	4	2.29639e-06	1
hsa-miR-5008-3p	CCTGTGCTCCCAGGGCCTCGC	21	4	2.29639e-06	1
hsa-miR-6501-3p	CCAGAGCAGCCTGCGGTAACAGT	23	4	2.29639e-06	1
hsa-miR-888-5p	TACTCAAAAAGCTGTCAGTCA	21	4	2.29639e-06	1
hsa-miR-4674	CTGGGCTCGGGACGCGCGGCT	21	4	2.29639e-06	1
hsa-miR-758-3p	TTTGTGACCTGGTCCACTAACC	22	4	2.29639e-06	1
hsa-miR-942-3p	CACATGGCCGAAACAGAGAAGT	22	3	1.72229e-06	1
hsa-miR-1976	CCTCCTGCCCTCCTTGCTGT	20	3	1.72229e-06	2
hsa-miR-7109-5p	CTGGGGGGAGGAGACCCTGCT	21	3	1.72229e-06	2
hsa-miR-632	GTGTCTGCTTCCTGTGGGA	19	3	1.72229e-06	2
hsa-miR-409-5p	AGGTTACCCGAGCAACTTTGCAT	23	3	1.72229e-06	2
hsa-miR-3158-5p	CCTGCAGAGAGGAAGCCCTTC	21	3	1.72229e-06	1
hsa-miR-4489	TGGGGCTAGTGATGCAGGACG	21	3	1.72229e-06	1
hsa-miR-6798-5p	CCAGGGGGATGGGCGAGCTTGGG	23	3	1.72229e-06	1
hsa-miR-6745	TGGGTGGAAGAAGGTCTGGTT	21	3	1.72229e-06	3
hsa-miR-1296-3p	GAGTGGGGCTTCGACCCTAACC	22	3	1.72229e-06	2
hsa-miR-3192-5p	TCTGGGAGGTTGTAGCAGTGGAA	23	3	1.72229e-06	2
hsa-miR-4444	CTCGAGTTGGAAGAGGCG	18	3	1.72229e-06	2
hsa-miR-7114-5p	TCTGTGGAGTGGGGTGCCTGT	21	3	1.72229e-06	2
hsa-miR-4641	TGCCCATGCCATACTTTTGCCTCA	24	3	1.72229e-06	2
hsa-miR-323a-3p	CACATTACACGGTCGACCTCT	21	3	1.72229e-06	2
hsa-miR-4750-3p	CCTGACCCACCCCCTCCCGCAG	22	3	1.72229e-06	2
hsa-miR-548aq-5p	GAAAGTAATTGCTGTTTTTGCC	22	3	1.72229e-06	3
hsa-miR-6891-5p	TAAGGAGGGGGATGAGGGG	19	3	1.72229e-06	2
hsa-miR-3920	ACTGATTATCTTAACTCTCTGA	22	3	1.72229e-06	1
hsa-miR-5582-3p	TAAAACTTTAAGTGTGCCTAGG	22	3	1.72229e-06	1
hsa-miR-6755-3p	TGTTGTCATGTTTTTTCCCTAG	22	3	1.72229e-06	1
hsa-miR-6791-3p	TGCCTCCTTGGTCTCCGGCAG	21	3	1.72229e-06	1
hsa-miR-6846-3p	TGACCCCTTCTGTCTCCCTAG	21	3	1.72229e-06	1
hsa-miR-7851-3p	TACCTGGGAGACTGAGGTTGGA	22	3	1.72229e-06	1
hsa-miR-516a-3p	TGCTTCCTTTCAGAGGGT	18	3	1.72229e-06	2
hsa-miR-516b-3p	TGCTTCCTTTCAGAGGGT	18	3	1.72229e-06	2
hsa-miR-3617-3p	CATCAGCACCCTATGTCCTTTCT	23	3	1.72229e-06	2
hsa-miR-4426	GAAGATGGACGTACTTT	17	3	1.72229e-06	2
hsa-miR-371b-3p	AAGTGCCCCCACAGTTTGAGTGC	23	3	1.72229e-06	1
hsa-miR-382-3p	AATCATTCACGGACAACACTT	21	3	1.72229e-06	1
hsa-miR-4710	GGGTGAGGGCAGGTGGTT	18	3	1.72229e-06	1
hsa-miR-4734	GCTGCGGGCTGCGGTCAGGGCG	22	3	1.72229e-06	1
hsa-miR-6853-5p	AGCGTGGGATGTCCATGAAGTCAG	24	3	1.72229e-06	1
hsa-miR-6889-5p	TCGGGGAGTCTGGGGTCCGGAAT	23	3	1.72229e-06	1
hsa-miR-762	GGGGCTGGGGCCGGGGCCGAGC	22	3	1.72229e-06	1
hsa-miR-6875-3p	ATTCTTCCTGCCCTGGCTCCAT	22	3	1.72229e-06	3
hsa-miR-4754	ATGCGGACCTGGGTTAGCGGAGT	23	3	1.72229e-06	2
hsa-miR-3923	AACTAGTAATGTTGGATTAGGG	22	3	1.72229e-06	1
hsa-miR-4521	GCTAAGGAAGTCCTGTGCTCAG	22	3	1.72229e-06	1
hsa-miR-4689	TTGAGGAGACATGGTGGGGGCC	22	3	1.72229e-06	1
hsa-miR-6819-3p	AAGCCTCTGTCCCCACCCCAG	21	3	1.72229e-06	1
hsa-miR-4803	TAACATAATAGTGTGGATTGA	21	3	1.72229e-06	2
hsa-miR-4524a-5p	ATAGCAGCATGAACCTGTCTCA	22	3	1.72229e-06	2
hsa-miR-95-5p	TCAATAAATGTCTGTTGAATT	21	3	1.72229e-06	2
hsa-miR-139-3p	TGGAGACGCGGCCCTGTTGGAGT	23	3	1.72229e-06	1
hsa-miR-3146	CATGCTAGGATAGAAAGAATGG	22	3	1.72229e-06	1
hsa-miR-4765	TGAGTGATTGATAGCTATGTTC	22	3	1.72229e-06	1
hsa-miR-6804-5p	TGAGGGTGTCAGCAGGTGACG	21	3	1.72229e-06	1
hsa-miR-5581-3p	TTCCATGCCTCCTAGAAGTTCC	22	3	1.72229e-06	2
hsa-miR-6727-5p	CTCGGGGCAGGCGGCTGGGAGCG	23	3	1.72229e-06	2
hsa-miR-4690-5p	GAGCAGGCGAGGCTGGGCTGAA	22	3	1.72229e-06	2
hsa-miR-6829-5p	TGGGCTGCTGAGAAGGGGCA	20	3	1.72229e-06	1
hsa-miR-3140-3p	AGCTTTTGGGAATTCAGGTAGT	22	3	1.72229e-06	2
hsa-miR-4781-5p	TAGCGGGGATTCCAATATTGG	21	3	1.72229e-06	2
hsa-miR-6726-5p	CGGGAGCTGGGGTCTGCAGGT	21	3	1.72229e-06	2
hsa-miR-5698	TGGGGGAGTGCAGTGATTGTGG	22	3	1.72229e-06	1
hsa-miR-518c-5p	TCTCTGGAGGGAAGCACTTTCTG	23	3	1.72229e-06	2
hsa-miR-548av-3p	AAAACTGCAGTTACTTTTGC	20	3	1.72229e-06	2
hsa-miR-3191-3p	TGGGGACGTAGCTGGCCAGACAG	23	3	1.72229e-06	2
hsa-miR-1908-3p	CCGGCCGCCGGCTCCGCCCCG	21	3	1.72229e-06	1
hsa-miR-4417	GGTGGGCTTCCCGGAGGG	18	3	1.72229e-06	1
hsa-miR-4763-3p	AGGCAGGGGCTGGTGCTGGGCGGG	24	3	1.72229e-06	1
hsa-miR-154-5p	TAGGTTATCCGTGTTGCCTTCG	22	3	1.72229e-06	1
hsa-miR-6749-5p	TCGGGCCTGGGGTTGGGGGAGC	22	3	1.72229e-06	1
hsa-miR-6876-5p	CAGGAAGGAGACAGGCAGTTCA	22	3	1.72229e-06	1
hsa-miR-6746-5p	CCGGGAGAAGGAGGTGGCCTGG	22	3	1.72229e-06	1
hsa-miR-3942-3p	TTTCAGATAACAGTATTACAT	21	3	1.72229e-06	1
hsa-miR-4723-3p	CCCTCTCTGGCTCCTCCCCAAA	22	3	1.72229e-06	1
hsa-miR-539-5p	GGAGAAATTATCCTTGGTGTGT	22	3	1.72229e-06	1
hsa-miR-6836-3p	ATGCCTCCCCCGGCCCCGCAG	21	3	1.72229e-06	1
hsa-miR-3150a-5p	CAACCTCGACGATCTCCTCAGC	22	3	1.72229e-06	1
hsa-miR-4758-5p	GTGAGTGGGAGCCGGTGGGGCTG	23	3	1.72229e-06	1
hsa-miR-4766-5p	TCTGAAAGAGCAGTTGGTGTT	21	3	1.72229e-06	1
hsa-miR-7108-5p	GTGTGGCCGGCAGGCGGGTGG	21	3	1.72229e-06	1
hsa-miR-105-5p	TCAAATGCTCAGACTCCTGTGGT	23	2	1.14819e-06	1
hsa-miR-4646-3p	ATTGTCCCTCTCCCTTCCCAG	21	2	1.14819e-06	1
hsa-miR-6873-5p	CAGAGGGAATACAGAGGGCAAT	22	2	1.14819e-06	1
hsa-miR-1269b	CTGGACTGAGCCATGCTACTGG	22	2	1.14819e-06	1
hsa-miR-129-5p	CTTTTTGCGGTCTGGGCTTGC	21	2	1.14819e-06	1
hsa-miR-3925-3p	ACTCCAGTTTTAGTTCTCTTG	21	2	1.14819e-06	1
hsa-miR-4699-5p	AGAAGATTGCAGAGTAAGTTCC	22	2	1.14819e-06	1
hsa-miR-4790-3p	TGAATGGTAAAGCGATGTCACA	22	2	1.14819e-06	1
hsa-miR-6742-3p	ACCTGGGTTGTCCCCTCTAG	20	2	1.14819e-06	1
hsa-miR-658	GGCGGAGGGAAGTAGGTCCGTTGGT	25	2	1.14819e-06	2
hsa-miR-4520-3p	TTGGACAGAAAACACGCAGGAA	22	2	1.14819e-06	2
hsa-miR-1233-5p	AGTGGGAGGCCAGGGCACGGCA	22	2	1.14819e-06	1
hsa-miR-4523	GACCGAGAGGGCCTCGGCTGT	21	2	1.14819e-06	1
hsa-miR-4701-3p	ATGGGTGATGGGTGTGGTGT	20	2	1.14819e-06	1
hsa-miR-497-3p	CAAACCACACTGTGGTGTTAGA	22	2	1.14819e-06	1
hsa-miR-580-5p	TAATGATTCATCAGACTCAGAT	22	2	1.14819e-06	1
hsa-miR-655-3p	ATAATACATGGTTAACCTCTTT	22	2	1.14819e-06	1
hsa-miR-6727-3p	TCCTGCCACCTCCTCCGCAG	20	2	1.14819e-06	1
hsa-miR-6824-3p	TCTCTGGTCTTGCCACCCCAG	21	2	1.14819e-06	1
hsa-miR-6850-3p	CCCGGCCGGAACGCCGCACT	20	2	1.14819e-06	1
hsa-miR-6853-3p	TGTTCATTGGAACCCTGCGCAG	22	2	1.14819e-06	1
hsa-miR-328-5p	GGGGGGGCAGGAGGGGCTCAGGG	23	2	1.14819e-06	2
hsa-miR-4690-3p	GCAGCCCAGCTGAGGCCTCTG	21	2	1.14819e-06	2
hsa-miR-4785	AGAGTCGGCGACGCCGCCAGC	21	2	1.14819e-06	2
hsa-miR-1298-5p	TTCATTCGGCTGTCCAGATGTA	22	2	1.14819e-06	2
hsa-miR-4508	GCGGGGCTGGGCGCGCG	17	2	1.14819e-06	2
hsa-miR-3177-5p	TGTGTACACACGTGCCAGGCGCT	23	2	1.14819e-06	2
hsa-miR-3192-3p	CTCTGATCGCCCTCTCAGCTC	21	2	1.14819e-06	1
hsa-miR-370-3p	GCCTGCTGGGGTGGAACCTGGT	22	2	1.14819e-06	1
hsa-miR-6867-5p	TGTGTGTGTAGAGGAAGAAGGGA	23	2	1.14819e-06	1
hsa-miR-4510	TGAGGGAGTAGGATGTATGGTT	22	2	1.14819e-06	2
hsa-miR-4804-3p	TGCTTAACCTTGCCCTCGAAA	21	2	1.14819e-06	1
hsa-miR-514a-3p	ATTGACACTTCTGTGAGTAGA	21	2	1.14819e-06	1
hsa-miR-653-3p	TTCACTGGAGTTTGTTTCAATA	22	2	1.14819e-06	1
hsa-miR-6774-5p	ACTTGGGCAGGAGGGACCCTGTATG	25	2	1.14819e-06	1
hsa-miR-6837-5p	ACCAGGGCCAGCAGGGAATGT	21	2	1.14819e-06	1
hsa-miR-7850-5p	GTTTGGACATAGTGTGGCTGG	21	2	1.14819e-06	2
hsa-miR-3607-5p	GCATGTGATGAAGCAAATCAGT	22	2	1.14819e-06	2
hsa-miR-6797-3p	TGCATGACCCTTCCCTCCCCAC	22	2	1.14819e-06	2
hsa-miR-1250-5p	ACGGTGCTGGATGTGGCCTTT	21	2	1.14819e-06	1
hsa-miR-4750-5p	CTCGGGCGGAGGTGGTTGAGTG	22	2	1.14819e-06	1
hsa-miR-6810-5p	ATGGGGACAGGGATCAGCATGGC	23	2	1.14819e-06	1
hsa-miR-4740-5p	AGGACTGATCCTCTCGGGCAGG	22	2	1.14819e-06	2
hsa-miR-1292-3p	TCGCGCCCCGGCTCCCGTTC	20	2	1.14819e-06	1
hsa-miR-548ax	AGAAGTAATTGCGGTTTTGCCA	22	2	1.14819e-06	1
hsa-miR-6826-3p	CTCCCCTCTCTTTCCTGTTCAG	22	2	1.14819e-06	2
hsa-miR-1252-5p	AGAAGGAAATTGAATTCATTTA	22	2	1.14819e-06	2
hsa-miR-106a-3p	CTGCAATGTAAGCACTTCTTAC	22	2	1.14819e-06	1
hsa-miR-2117	TGTTCTCTTTGCCAAGGACAG	21	2	1.14819e-06	1
hsa-miR-3619-3p	GGGACCATCCTGCCTGCTGTGG	22	2	1.14819e-06	1
hsa-miR-6748-3p	TCCTGTCCCTGTCTCCTACAG	21	2	1.14819e-06	1
hsa-miR-6888-5p	AAGGAGATGCTCAGGCAGAT	20	2	1.14819e-06	1
hsa-miR-4436a	GCAGGACAGGCAGAAGTGGAT	21	2	1.14819e-06	2
hsa-miR-143-5p	GGTGCAGTGCTGCATCTCTGGT	22	2	1.14819e-06	1
hsa-miR-2682-5p	CAGGCAGTGACTGTTCAGACGTC	23	2	1.14819e-06	1
hsa-miR-374c-3p	CACTTAGCAGGTTGTATTATAT	22	2	1.14819e-06	1
hsa-miR-675-5p	TGGTGCGGAGAGGGCCCACAGTG	23	2	1.14819e-06	1
hsa-miR-6889-3p	TCTGTGCCCCTACTTCCCAG	20	2	1.14819e-06	1
hsa-miR-7977	TTCCCAGCCAACGCACCA	18	2	1.14819e-06	1
hsa-miR-4484	AAAAGGCGGGAGAAGCCCCA	20	2	1.14819e-06	2
hsa-miR-3155b	CCAGGCTCTGCAGTGGGA	18	2	1.14819e-06	1
hsa-miR-8485	CACACACACACACACACGTAT	21	2	1.14819e-06	1
hsa-miR-922	GCAGCAGAGAATAGGACTACGTC	23	2	1.14819e-06	1
hsa-miR-6756-5p	AGGGTGGGGCTGGAGGTGGGGCT	23	2	1.14819e-06	2
hsa-miR-130a-5p	TTCACATTGTGCTACTGTCTGC	22	2	1.14819e-06	1
hsa-miR-18b-3p	TGCCCTAAATGCCCCTTCTGGC	22	2	1.14819e-06	1
hsa-miR-3678-3p	CTGCAGAGTTTGTACGGACCGG	22	2	1.14819e-06	1
hsa-miR-4727-5p	ATCTGCCAGCTTCCACAGTGG	21	2	1.14819e-06	1
hsa-miR-4747-5p	AGGGAAGGAGGCTTGGTCTTAG	22	2	1.14819e-06	1
hsa-miR-508-5p	TACTCCAGAGGGCGTCACTCATG	23	2	1.14819e-06	1
hsa-miR-599	GTTGTGTCAGTTTATCAAAC	20	2	1.14819e-06	1
hsa-miR-6787-3p	TCTCAGCTGCTGCCCTCTCCAG	22	2	1.14819e-06	1
hsa-miR-198	GGTCCAGAGGGGAGATAGGTTC	22	2	1.14819e-06	1
hsa-miR-411-3p	TATGTAACACGGTCCACTAACC	22	2	1.14819e-06	1
hsa-miR-548az-3p	AAAAACTGCAATCACTTTTGC	21	2	1.14819e-06	1
hsa-miR-6753-3p	TGGTCTGTCTCTGCCCTGGCAC	22	2	1.14819e-06	1
hsa-miR-6838-3p	AAGTCCTGCTTCTGTTGCAG	20	2	1.14819e-06	1
hsa-miR-642b-5p	GGTTCCCTCTCCAAATGTGTCT	22	2	1.14819e-06	1
hsa-miR-4700-5p	TCTGGGGATGAGGACAGTGTGT	22	2	1.14819e-06	1
hsa-miR-376b-5p	CGTGGATATTCCTTCTATGTTT	22	2	1.14819e-06	1
hsa-miR-376c-5p	GGTGGATATTCCTTCTATGTT	21	2	1.14819e-06	1
hsa-miR-3915	TTGAGGAAAAGATGGTCTTATT	22	2	1.14819e-06	1
hsa-miR-4469	GCTCCCTCTAGGGTCGCTCGGA	22	2	1.14819e-06	1
hsa-miR-4473	CTAGTGCTCTCCGTTACAAGTA	22	2	1.14819e-06	1
hsa-miR-7108-3p	ACCCGCCCGTCTCCCCACAG	20	2	1.14819e-06	1
hsa-miR-346	TGTCTGCCCGCATGCCTGCCTCT	23	2	1.14819e-06	1
hsa-miR-4529-3p	ATTGGACTGCTGATGGCCCGT	21	2	1.14819e-06	1
hsa-miR-4536-3p	TCGTGCATATATCTACCACAT	21	2	1.14819e-06	1
hsa-miR-4706	AGCGGGGAGGAAGTGGGCGCTGCTT	25	1	5.74097e-07	1
hsa-miR-6808-3p	GTGTGACCACCGTTCCTGCAG	21	1	5.74097e-07	1
hsa-miR-6831-5p	TAGGTAGAGTGTGAGGAGGAGGTC	24	1	5.74097e-07	1
hsa-miR-7113-3p	CCTCCCTGCCCGCCTCTCTGCAG	23	1	5.74097e-07	1
hsa-miR-4520-2-3p	TTTGGACAGAAAACACGCAGGT	22	1	5.74097e-07	1
hsa-miR-4639-5p	TTGCTAAGTAGGCTGAGATTGA	22	1	5.74097e-07	1
hsa-miR-584-3p	TCAGTTCCAGGCCAACCAGGCT	22	1	5.74097e-07	1
hsa-miR-8078	GGTCTAGGCCCGGTGAGAGACTC	23	1	5.74097e-07	1
hsa-miR-1972	TCAGGCCAGGCACAGTGGCTCA	22	1	5.74097e-07	1
hsa-miR-3150a-3p	CTGGGGAGATCCTCGAGGTTGG	22	1	5.74097e-07	1
hsa-miR-3938	AATTCCCTTGTAGATAACCCGG	22	1	5.74097e-07	1
hsa-miR-4423-3p	ATAGGCACCAAAAAGCAACAA	21	1	5.74097e-07	1
hsa-miR-4716-5p	TCCATGTTTCCTTCCCCCTTCT	22	1	5.74097e-07	1
hsa-miR-579-3p	TTCATTTGGTATAAACCGCGATT	23	1	5.74097e-07	1
hsa-miR-6730-3p	CCTGACACCCCATCTGCCCTCA	22	1	5.74097e-07	1
hsa-miR-6741-5p	GTGGGTGCTGGTGGGAGCCGTG	22	1	5.74097e-07	1
hsa-miR-6746-3p	CAGCCGCCGCCTGTCTCCACAG	22	1	5.74097e-07	1
hsa-miR-6753-5p	CACCAGGGCAGAGCAGGGCTGA	22	1	5.74097e-07	1
hsa-miR-6779-3p	AAGCCCTGTCTCCTCCCATCT	21	1	5.74097e-07	1
hsa-miR-6887-3p	TCCCCTCCACTTTCCTCCTAG	21	1	5.74097e-07	1
hsa-miR-4790-5p	ATCGCTTTACCATTCATGTT	20	1	5.74097e-07	1
hsa-miR-6773-3p	ACTGTCACTTCTCTGCCCATAG	22	1	5.74097e-07	1
hsa-miR-6857-3p	TGACTGAGCTTCTCCCCACAG	21	1	5.74097e-07	1
hsa-miR-1236-3p	CCTCTTCCCCTTGTCTCTCCAG	22	1	5.74097e-07	1
hsa-miR-1256	AGGCATTGACTTCTCACTAGCT	22	1	5.74097e-07	1
hsa-miR-4770	TGAGATGACACTGTAGCT	18	1	5.74097e-07	1
hsa-miR-4804-5p	TTGGACGGTAAGGTTAAGCAA	21	1	5.74097e-07	1
hsa-miR-487b-5p	GTGGTTATCCCTGTCCTGTTCG	22	1	5.74097e-07	1
hsa-miR-4999-3p	TCACTACCTGACAATACAGT	20	1	5.74097e-07	1
hsa-miR-5000-5p	CAGTTCAGAAGTGTTCCTGAGT	22	1	5.74097e-07	1
hsa-miR-503-3p	GGGGTATTGTTTCCGCTGCCAGG	23	1	5.74097e-07	1
hsa-miR-5092	AATCCACGCTGAGCTTGGCATC	22	1	5.74097e-07	1
hsa-miR-6834-5p	GTGAGGGACTGGGATTTGTGG	21	1	5.74097e-07	1
hsa-miR-4453	GAGCTTGGTCTGTAGCGGTT	20	1	5.74097e-07	1
hsa-miR-4513	AGACTGACGGCTGGAGGCCCAT	22	1	5.74097e-07	1
hsa-miR-572	GTCCGCTCGGCGGTGGCCCA	20	1	5.74097e-07	1
hsa-miR-6786-5p	GCGGTGGGGCCGGAGGGGCGT	21	1	5.74097e-07	1
hsa-miR-3120-3p	CACAGCAAGTGTAGACAGGCA	21	1	5.74097e-07	1
hsa-miR-3120-5p	CCTGTCTGTGCCTGCTGTACA	21	1	5.74097e-07	1
hsa-miR-4722-5p	GGCAGGAGGGCTGTGCCAGGTTG	23	1	5.74097e-07	1
hsa-miR-6869-3p	CGCCGCGCGCATCGGCTCAGC	21	1	5.74097e-07	1
hsa-miR-449b-5p	AGGCAGTGTATTGTTAGCTGGC	22	1	5.74097e-07	1
hsa-miR-6758-5p	TAGAGAGGGGAAGGATGTGATGT	23	1	5.74097e-07	1
hsa-miR-6783-3p	TTCCTGGGCTTCTCCTCTGTAG	22	1	5.74097e-07	1
hsa-miR-6804-3p	CGCACCTGCCTCTCACCCACAG	22	1	5.74097e-07	1
hsa-miR-6848-5p	TGGGGGCTGGGATGGGCCATGGT	23	1	5.74097e-07	1
hsa-miR-7152-3p	TCTGGTCCTGGACAGGAGGC	20	1	5.74097e-07	1
hsa-miR-138-1-3p	GCTACTTCACAACACCAGGGCC	22	1	5.74097e-07	1
hsa-miR-215-3p	TCTGTCATTTCTTTAGGCCAATA	23	1	5.74097e-07	1
hsa-miR-378e	ACTGGACTTGGAGTCAGGA	19	1	5.74097e-07	1
hsa-miR-3935	TGTAGATACGAGCACCAGCCAC	22	1	5.74097e-07	1
hsa-miR-5004-5p	TGAGGACAGGGCAAATTCACGA	22	1	5.74097e-07	1
hsa-miR-5689	AGCATACACCTGTAGTCCTAGA	22	1	5.74097e-07	1
hsa-miR-6512-5p	TACCATTAGAAGAGCTGGAAGA	22	1	5.74097e-07	1
hsa-miR-6824-5p	GTAGGGGAGGTTGGGCCAGGGA	22	1	5.74097e-07	1
hsa-miR-6827-3p	ACCGTCTCTTCTGTTCCCCAG	21	1	5.74097e-07	1
hsa-miR-6861-5p	ACTGGGTAGGTGGGGCTCCAGG	22	1	5.74097e-07	1
hsa-miR-7112-5p	ACGGGCAGGGCAGTGCACCCTG	22	1	5.74097e-07	1
hsa-miR-7155-5p	TCTGGGGTCTTGGGCCATC	19	1	5.74097e-07	1
hsa-miR-1914-5p	CCCTGTGCCCGGCCCACTTCTG	22	1	5.74097e-07	1
hsa-miR-4632-3p	TGCCGCCCTCTCGCTGCTCTAG	22	1	5.74097e-07	1
hsa-miR-548c-3p	CAAAAATCTCAATTACTTTTGC	22	1	5.74097e-07	1
hsa-miR-6830-3p	TGTCTTTCTTCTCTCCCTTGCAG	23	1	5.74097e-07	1
hsa-miR-6855-5p	TTGGGGTTTGGGGTGCAGACATTGC	25	1	5.74097e-07	1
hsa-miR-1909-5p	TGAGTGCCGGTGCCTGCCCTG	21	1	5.74097e-07	1
hsa-miR-3115	ATATGGGTTTACTAGTTGGT	20	1	5.74097e-07	1
hsa-miR-3131	TCGAGGACTGGTGGAAGGGCCTT	23	1	5.74097e-07	1
hsa-miR-4420	GTCACTGATGTCTGTAGCTGAG	22	1	5.74097e-07	1
hsa-miR-4524a-3p	TGAGACAGGCTTATGCTGCTAT	22	1	5.74097e-07	1
hsa-miR-503-5p	TAGCAGCGGGAACAGTTCTGCAG	23	1	5.74097e-07	1
hsa-miR-548ac	CAAAAACCGGCAATTACTTTTG	22	1	5.74097e-07	1
hsa-miR-548j-3p	CAAAAACTGCATTACTTTTGC	21	1	5.74097e-07	1
hsa-miR-6506-5p	ACTGGGATGTCACTGAATATGGT	23	1	5.74097e-07	1
hsa-miR-6885-3p	CTTTGCTTCCTGCTCCCCTAG	21	1	5.74097e-07	1
hsa-miR-939-3p	CCCTGGGCCTCTGCTCCCCAG	21	1	5.74097e-07	1
hsa-miR-1249-5p	AGGAGGGAGGAGATGGGCCAAGTT	24	1	5.74097e-07	1
hsa-miR-214-3p	ACAGCAGGCACAGACAGGCAGT	22	1	5.74097e-07	1
hsa-miR-3145-5p	AACTCCAAACACTCAAAACTCA	22	1	5.74097e-07	1
hsa-miR-3657	TGTGTCCCATTATTGGTGATT	21	1	5.74097e-07	1
hsa-miR-4665-5p	CTGGGGGACGCGTGAGCGCGAGC	23	1	5.74097e-07	1
hsa-miR-4720-5p	CCTGGCATATTTGGTATAACTT	22	1	5.74097e-07	1
hsa-miR-4795-5p	AGAAGTGGCTAATAATATTGA	21	1	5.74097e-07	1
hsa-miR-548a-5p	AAAAGTAATTGCGAGTTTTACC	22	1	5.74097e-07	1
hsa-miR-6505-3p	TGACTTCTACCTCTTCCAAAG	21	1	5.74097e-07	1
hsa-miR-6742-5p	AGTGGGGTGGGACCCAGCTGTT	22	1	5.74097e-07	1
hsa-miR-887-3p	GTGAACGGGCGCCATCCCGAGG	22	1	5.74097e-07	1
hsa-miR-3186-5p	CAGGCGTCTGTCTACGTGGCTT	22	1	5.74097e-07	1
hsa-miR-4695-3p	TGATCTCACCGCTGCCTCCTTC	22	1	5.74097e-07	1
hsa-miR-483-3p	TCACTCCTCTCCTCCCGTCTT	21	1	5.74097e-07	1
hsa-miR-5090	CCGGGGCAGATTGGTGTAGGGTG	23	1	5.74097e-07	1
hsa-miR-6885-5p	AGGGGGGCACTGCGCAAGCAAAGCC	25	1	5.74097e-07	1
hsa-miR-376a-2-5p	GGTAGATTTTCCTTCTATGGT	21	1	5.74097e-07	1
hsa-miR-4691-3p	CCAGCCACGGACTGAGAGTGCAT	23	1	5.74097e-07	1
hsa-miR-6820-3p	TGTGACTTCTCCCCTGCCACAG	22	1	5.74097e-07	1
hsa-miR-7106-3p	AGCTCCCTGAATCCCTGTCCCAG	23	1	5.74097e-07	1
hsa-miR-3944-5p	TGTGCAGCAGGCCAACCGAGA	21	1	5.74097e-07	1
Total			174186534	1

## Sheet: S2
Table S2. Predicted novel miRNAs in all samples (pre- and post-feed milk; total n = 20)
miRNA name	Mature sequence	Length (nt)	Total reads	Number of samples determined in
novel_mir_7	TCCATATCCCAACCTGTCAGAGT	23	3890	13
novel_mir_299	ACTAGGATTGTGCTTCCCTGG	21	942	19
novel_mir_367	TGCACGCGACCATAGAGCCT	20	804	17
novel_mir_39	TCTGGCATGGCCTTGGGCACT	21	789	20
novel_mir_115	CAACCCCGGGCTGATCACTACT	22	760	17
novel_mir_476	TCCATATCCCAACCTGTCAGAG	22	658	4
novel_mir_90	ACTGGCAAAAGGGTTTAGAACT	22	586	17
novel_mir_41	GGGCGTTGCTGGGCGTTGCT	20	341	12
novel_mir_269	TACTTGACCTTGACTCTCCCT	21	322	15
novel_mir_161	TCTGAGACTAGAGCAAAGCCCT	22	295	9
novel_mir_278	CGCCCCAGGTCTCGGTCCCTG	21	247	14
novel_mir_76	CTCGGCCTTTGCTCGCAGCACT	22	222	13
novel_mir_430	TGAGTTTAGAGCTGTCTGCT	20	194	14
novel_mir_144	TGCACGCGACCATAGAGCCTT	21	189	3
novel_mir_456	AATGGACATTTTCCTGAAGGCC	22	178	9
novel_mir_202	AGGAACCTTGGAGCTTCGGCAGC	23	174	12
novel_mir_159	TCTCTGCCGGCTTGATGGGCTAG	23	173	12
novel_mir_411	TCGAGAATTGCGTTTGGACAAT	22	169	11
novel_mir_251	GGACTCCGCGGCGCAGACTG	20	156	8
novel_mir_1138	TCTGCAGGCTGGGATCTGGGA	21	154	3
novel_mir_425	ACGGAAATGAGGCTTGCCTGCC	22	154	7
novel_mir_327	TTGCCTTATCCCTTTGGATG	20	134	9
novel_mir_165	TGCTACAAATCGCGTCTGTGAT	22	129	9
novel_mir_410	TTTTTTGCTGGAACATTTCTGG	22	129	6
novel_mir_194	ATGGACATTTTCCTGAAGGCC	21	127	4
novel_mir_108	TGTTCTTAGGCTCAACGGCATC	22	126	5
novel_mir_242	TCATGAACAATAAACAAGAGTT	22	126	8
novel_mir_307	TTATCCTCCAGTAGACTAGGGA	22	114	11
novel_mir_216	AGAGAGCCTCTGTAGACTTGCT	22	113	12
novel_mir_401	TCATGAACAATAAACAAGAGT	21	113	10
novel_mir_444	TGTTCTTAGGCTCAACGGCATCG	23	103	3
novel_mir_440	CTTGAGAATCGGAAGGCCCAGC	22	102	7
novel_mir_116	AAGGAAATTGGAATGAAGCT	20	96	10
novel_mir_345	TACAGCTGTGGCTATGGCTCT	21	95	7
novel_mir_368	TCCACCCCTTACACCTGCCCTAG	23	89	10
novel_mir_510	TCTGAGACTAGAGCAAAGCC	20	88	5
novel_mir_535	AGTGAAACTGGAAAATGAAACT	22	88	9
novel_mir_838	TATGAGAAAATGTAGAACCAATA	23	86	5
novel_mir_455	CGGAACCTTAGAGCTTCAGCC	21	83	8
novel_mir_24	ACAGTATCCGTCTTGCAGTGGC	22	82	5
novel_mir_310	GATCCCTGAACTGTCCCTGGCT	22	82	7
novel_mir_288	TCTGTACCCTCACCTCACCCAG	22	81	8
novel_mir_362	TTGGACTAGATACAATTGTAT	21	80	8
novel_mir_319	TTTCACTGATGTGCTCCACT	20	75	7
novel_mir_472	TTGGCAGAGAGCTCTTAGTAA	21	72	6
novel_mir_462	TCTGAGCCTCCTTGTCGCCTG	21	69	6
novel_mir_317	AGGGACAGGGGACCGGCTGGAGA	23	68	7
novel_mir_473	TGAGCGCACAGTCCGGGTCCCCG	23	68	6
novel_mir_166	TCCACTCGGTTCTCTTCTGTT	21	65	7
novel_mir_458	TCTGAACTCTTGGCTCCCACA	21	65	4
novel_mir_470	ACCAGGCAAGAACTACTGTCT	21	65	8
novel_mir_206	TCTGAACTCTTGGCTCCCACAG	22	64	7
novel_mir_637	TGGCGGCGGCGTCGGCGGCG	20	64	2
novel_mir_387	CAGAGCCTGACCCATCCTCAGA	22	63	9
novel_mir_334	CGGGGCTGCCCTGAACGGGCCC	22	60	5
novel_mir_1269	ACTGGCAAAAGGGTTTAGAACTT	23	59	2
novel_mir_289	GCTGGGGACAGCCAGTCGGGCC	22	56	5
novel_mir_464	GTCCCCAGACTCTCCCGGGCTGT	23	56	7
novel_mir_471	AAAGTTCTGTAGTGCACTGACT	22	54	5
novel_mir_868	CTGAACTCTTGGCTCCCACA	20	52	3
novel_mir_1153	TTGCCTTATCCCTTTGGATGG	21	51	3
novel_mir_420	TGAGTGTGTGTGTGTGAGTGTGA	23	50	5
novel_mir_724	AAGTTCTGTAGTGCACTGACT	21	50	3
novel_mir_438	TACAGCTGTGGCTATGGCT	19	49	3
novel_mir_479	ACAGTATCCGTCTTGCAGTGGCT	23	49	6
novel_mir_607	TCCTGCCCCTACTCTGATCCCAG	23	48	5
novel_mir_19	TGGCCCTCACCCTCTGCCGCC	21	46	6
novel_mir_314	GACGGAAATGAGGCTTGCCT	20	46	2
novel_mir_478	TCTGACTCTCCGCCTCTCCCCA	22	46	7
novel_mir_51	CTCACCGGCCCGCGTCCCCGCA	22	45	5
novel_mir_1046	GACGGAAATGAGGCTTGCCTGC	22	44	2
novel_mir_372	TTCAGGTCTGGGGCTGAAACCT	22	44	6
novel_mir_481	GCTGGGCTGAGACTGCTGAAG	21	44	5
novel_mir_990	ACGGAAATGAGGCTTGCCTGC	21	44	2
novel_mir_156	TATGAGAAAATGTAGAACCAAT	22	42	3
novel_mir_18	CCGGGGCTGCCCTGAACGGGCC	22	42	4
novel_mir_335	TATCCGCTGGCTTACTCTCT	20	42	6
novel_mir_217	TCAGAGCTGGAGGGACCCTTGGA	23	41	5
novel_mir_330	ATTTAGGCCTGTATAATCATGG	22	41	7
novel_mir_419	TCGGGCCCCAGATGGCCGGCGGC	23	41	5
novel_mir_1017	TGAAGAACATTGATGATGGCACC	23	40	4
novel_mir_337	TCAGGGAGAAAGAAGGGTTATT	22	40	3
novel_mir_452	TCTCTGCCGGCTTGATGGGCT	21	40	3
novel_mir_204	ACACCCGCACACTCGAGCTG	20	39	5
novel_mir_512	CCACTCGGTTCTCTTCTGTT	20	38	3
novel_mir_1135	CCTTTCACTGATGTGCTCCACT	22	37	3
novel_mir_1363	CACTGGCAAAAGGGTTTAGAACT	23	37	1
novel_mir_363	AAGTTCCATAATTCTCTGGCTGT	23	37	3
novel_mir_697	TTAAACTAGGCTACAACTCCCT	22	37	3
novel_mir_1101	CTTGAGAATCGGAAGGCCCA	20	36	2
novel_mir_170	TTATGGCAGGGGCTGGGAAT	20	36	5
novel_mir_445	GTAGGACTGAGCGTGGGGCGGGCT	24	36	3
novel_mir_615	TCCGGATCCGGCTCCGCGCCT	21	36	5
novel_mir_1078	AGGCTGCTGAGATGGGAAAGG	21	35	4
novel_mir_709	TCACCTGGCATAAGCAATTCACA	23	35	2
novel_mir_1112	CAAGAGCCTGGAACTGCACCA	21	34	4
novel_mir_157	TCGGAGTGGCAGTAGGAAGGAA	22	34	4
novel_mir_543	TGAGCGCACAGTCCGGGTCC	20	34	3
novel_mir_1117	TCTGCACTCTATACGACCCAG	21	33	2
novel_mir_34	CCCAAGACCTCAGACCACAACC	22	33	2
novel_mir_405	TTAGAAACATTGGTCTGTTACT	22	33	3
novel_mir_556	TATGAAAATTAAAGGATTTTTG	22	33	2
novel_mir_239	TAAACTAGGCTACAACTCCCT	21	32	3
novel_mir_349	CTTGAGAATCGGAAGGCCCAG	21	32	2
novel_mir_645	TTGTCAGATTGCTTATGCCC	20	31	2
novel_mir_970	TAGCCCATGGCTCGATCCTCAGC	23	31	2
novel_mir_601	TGACTAAGTAGATGTACCCCGG	22	30	3
novel_mir_730	CCTCGCGCCCACCTGGTCACTG	22	30	3
novel_mir_1064	CCAGGACCTGAGTGACAAATG	21	29	2
novel_mir_1143	CGGGCGGCGGGCGGCGGGGCGG	22	29	2
novel_mir_1217	TAGAGAACCATCTGAAAGACTT	22	29	1
novel_mir_235	TTCAGAGAAATGTTCAAAGGATT	23	29	4
novel_mir_375	TCATGTTGCTCTGCTGTTGCC	21	29	4
novel_mir_449	TGCCTCCCCGTGTCTGCCTGTGT	23	29	4
novel_mir_547	TTGGGGCTGGGGGCTGAGAA	20	29	4
novel_mir_16	TGCGCTCGGAGCTTTGACTTGA	22	28	4
novel_mir_451	TAGCTGCTGGGGCCTGCCGCC	21	28	4
novel_mir_677	TCACTGTTGTACTCTTGCTCCT	22	28	1
novel_mir_726	TTGGCAGAGAGCTCTTAGT	19	28	1
novel_mir_1136	CGCGACCCCGGACTCCACGCCCT	23	27	3
novel_mir_1597	TGTGAGTTTAGAGCTGTCTGCT	22	27	1
novel_mir_1730	TCTGCAGGCTGGGATCTGGGAT	22	27	1
novel_mir_30	TAGACAATCTGTGTAGAGTGCT	22	27	3
novel_mir_422	TCTGTAGTTTCTCTGTATCACT	22	27	4
novel_mir_441	CGGGTAGGGGGAGTCTGGGCT	21	27	4
novel_mir_918	TTGGCAGAGAGCTCTTAGTAAC	22	27	1
novel_mir_114	AGTGATGATGAGAGAGGCTGAAC	23	26	3
novel_mir_436	TATGGCTCCAGCTATGGCTGT	21	26	2
novel_mir_461	ACCCCGGCCTGTCCCCTCCAG	21	26	3
novel_mir_1248	AGGAAATGAGGTTTGTCTGGCT	22	25	3
novel_mir_130	ACGGACCCTTCTGCCTGCAGCT	22	25	3
novel_mir_279	TCGAGAATTGCGTTTGGACA	20	25	2
novel_mir_343	TGTATTATAATAGCTAACTGTT	22	25	3
novel_mir_959	TGAACCGCCGCCCTGAGGGAA	21	25	4
novel_mir_995	TTGTGGTCTGGGGTCTTGGGC	21	25	2
novel_mir_1202	ATAGATGAGGGCTTGGCTGTGA	22	24	2
novel_mir_236	AGAGGAGCTGGATGTAGACAGA	22	24	4
novel_mir_521	GGGAGAAGGATCGAGACTGTC	21	24	4
novel_mir_53	TTGGTGATAGGAGTCTGTGAT	21	24	3
novel_mir_546	CTCCTCGCCCCTTCCCCCGCC	21	24	3
novel_mir_846	TCTGAGACTAGAGCAAAGCCC	21	24	2
novel_mir_1025	TCTGCACTCTATACGACCCAGG	22	23	1
novel_mir_1072	CCAAGAGCCTGGAACTGCACCA	22	23	3
novel_mir_246	TTCCCCGCTTCCCCCCTAGGG	21	23	2
novel_mir_286	ATGGCTGTTTCTCTTGTCATCT	22	23	4
novel_mir_475	TTGGGGCTGGGGGCTGAGAAAG	22	23	2
novel_mir_485	TTGGTGATAGGAGTCTGTGATT	22	23	4
novel_mir_590	GAGAGCTGGGGCTCGGCCGCC	21	23	2
novel_mir_792	TTAGTTATGAGGGCTATGAGCT	22	23	3
novel_mir_1823	AGATGAAGTGGCTGTTGACA	20	22	1
novel_mir_312	CCCGAGTGGGTGTGGCGGCCTG	22	22	2
novel_mir_566	TATCCGCTGGCTTACTCTCTCT	22	22	3
novel_mir_567	AAAGATTCCAACCTGAGCCT	20	22	3
novel_mir_594	ACAGTCTGGGTTTTCTCTGGA	21	22	2
novel_mir_1080	TTCCCCGCTTCCCCCCTAGGGG	22	21	3
novel_mir_1175	CTCATTTCTGAACACCTGGA	20	21	2
novel_mir_1357	TTGAGAATCGGAAGGCCCAG	20	21	1
novel_mir_1496	TCTGAGCCATACCCCCTCCTCA	22	21	1
novel_mir_179	TACCTTGGGAGTTGTAGTCC	20	21	3
novel_mir_496	TAGGGGTGGGAACTGGGCACT	21	21	4
novel_mir_814	CCAAAGTGACTGTGCAATTTCTAG	24	21	2
novel_mir_865	AAAGAAGACTTTCTGGGTGCCT	22	21	2
novel_mir_964	GACAGACCAGAGCTCCGAACACTT	24	21	3
novel_mir_965	AAGTTCCATAATTCTCTGGCT	21	21	4
novel_mir_1530	CTGCAGAGCTGAGATGAACCTG	22	20	1
novel_mir_1618	GGGCCCCAGGACCTGAGTGAC	21	20	2
novel_mir_1694	TGCTACAAATCGCGTCTGTGA	21	20	1
novel_mir_331	TCAGACGTCTCGAGGCTCGCGT	22	20	3
novel_mir_395	TCTGGGCCCAAGGGGCGTGAGA	22	20	2
novel_mir_482	TCAGGGAGAAAGAAGGGTTAT	21	20	1
novel_mir_534	TAGAAACATTGGTCTGTTACT	21	20	3
novel_mir_582	TATGGCTCCAGCTATGGCTGTG	22	20	1
novel_mir_869	TTGAAAAGTTCACGATTGAG	20	20	3
novel_mir_873	TTGGGCAGGGTCAGGGCTGGGAA	23	20	3
novel_mir_100	CGCGGCGGGCTGGGCGCGGCCT	22	19	3
novel_mir_1052	TCTGGCTCCTTTCTAATCACT	21	19	3
novel_mir_1151	ATGAGGAGGATGAGGAGGATG	21	19	2
novel_mir_1161	CAGGACGAGTGTCAACAAGGAC	22	19	2
novel_mir_1176	TGAGAGCTCGTGTAGAAAGC	20	19	2
novel_mir_1458	AAACTGAGCCTTGCTTTGCT	20	19	3
novel_mir_1471	TAATTCCTTTTTCTCTTCCTCA	22	19	1
novel_mir_1580	TAGGATTGTGCTTCCCTGGGCT	22	19	1
novel_mir_1738	ACAGTATCCGTCTTGCAGTG	20	19	1
novel_mir_389	TTGAAAAGTTCACGATTGAGC	21	19	2
novel_mir_443	AAGGGAAAGGGTCGATTGGGTC	22	19	2
novel_mir_48	CCGCACCCTTCCTCTGTCCCTCT	23	19	2
novel_mir_511	GCTACAAATCGCGTCTGTGAT	21	19	1
novel_mir_551	ACGCGAGCCTCGAGACGTCTGACG	24	19	2
novel_mir_646	CAAGAGCCTGGAACTGCACC	20	19	2
novel_mir_832	ACGCGATTTGTAGCACAGAC	20	19	2
novel_mir_837	CCAAGAGCCTGGAACTGCACC	21	19	3
novel_mir_1600	CGCGAGCCTCGAGACGTCTGACG	23	18	1
novel_mir_1643	CTAGAGAACCATCTGAAAGACT	22	18	2
novel_mir_205	AAGGAGAGAGAACAGGCTGAGGT	23	18	2
novel_mir_432	ACGCGAGCCTCGAGACGTCTGAC	23	18	2
novel_mir_453	CGGCGGCTCCCCGCTCCCCGGA	22	18	2
novel_mir_821	GTGAGCAGGGCTGGGGTACC	20	18	3
novel_mir_9	AGAAACTTGAGAACTTAAAAGA	22	18	2
novel_mir_943	ACCCCTTCGGCTGCTGGGCCA	21	18	2
novel_mir_1282	TCTGGGCGAGGAGGGGATGGAG	22	17	1
novel_mir_1302	CACTGTTGTACTCTTGCTCCT	21	17	2
novel_mir_1320	TTTTTTGCTGGAACATTTCTG	21	17	1
novel_mir_1535	TAGAGAGGGAGGGTAGAAAT	20	17	1
novel_mir_262	TCACCTGGCATAAGCAATTC	20	17	3
novel_mir_373	ACACTCATCAACTGTGCCTGACA	23	17	3
novel_mir_592	AGAGAGAGGCTGTGAGAGCA	20	17	2
novel_mir_729	CTGGGGACAGCCAGTCGGGC	20	17	1
novel_mir_1214	ATAATGACTGTTAAATGAGAAT	22	16	2
novel_mir_1370	TGTGCCCCGGGTCAGACTCTG	21	16	1
novel_mir_1494	TTTTGTCAGGGCAGGAGGAAG	21	16	2
novel_mir_318	ATTCTGTAACAGTGTGGCTGCT	22	16	2
novel_mir_469	TCTGACCACTGTCCCTGGCC	20	16	2
novel_mir_500	CGTGCAGCGTGACTGAGGGTT	21	16	2
novel_mir_60	AGCTGTGGCTATGGCTGTGGCT	22	16	1
novel_mir_620	TGCCCCTCCCCCCATTGTCACAG	23	16	2
novel_mir_669	AAAAGAGACTTTCTGGAGCC	20	16	1
novel_mir_777	TTATTCCCTGCCTGGCCCCCAG	22	16	2
novel_mir_783	GAGGTTCGGGGCCCGGCGCTG	21	16	3
novel_mir_791	CCGGAGTTGTAAGTGTTGACA	21	16	2
novel_mir_798	TAAGCATGCTGTCTTTCTGGAG	22	16	2
novel_mir_909	ACAGAATGCCATGTGAAGGAT	21	16	2
novel_mir_939	ACTTGCCTTATCCCTTTGGATG	22	16	1
novel_mir_941	CGCCTGCCCTCTCGGTGTCGGA	22	16	3
novel_mir_954	GCTGTGGCTATGGCTCTGGC	20	16	1
novel_mir_975	CGGGGGCCAGGCACTGGCGCTG	22	16	2
novel_mir_1032	CATATTTGGATAGATAGGCT	20	15	2
novel_mir_1085	AATCGGCCTGTGGCATGCAGTC	22	15	2
novel_mir_1109	CGAGGCCGGGCTGCACTGCGAG	22	15	2
novel_mir_13	TCTGAACCAGAGGCCCTGTCCAG	23	15	2
novel_mir_1480	ACTGGGGAGAGGGCTCTGGAGAA	23	15	1
novel_mir_1542	AGGAGAGCCCGGGGACTGCA	20	15	1
novel_mir_1556	TTTGTAGAGTTTTCTTGCCTTA	22	15	1
novel_mir_1573	TCATCACGCAAGCTGTCTCCTG	22	15	1
novel_mir_1763	GAGAGCTGGGGCTCGGCCGCCT	22	15	1
novel_mir_181	TAAAGGCACAGTGAAAGGTAT	21	15	2
novel_mir_1833	TATAAATGTATCACGTTAGGCC	22	15	1
novel_mir_198	TCAGCCTGTGGACATGCCCACC	22	15	2
novel_mir_460	GGGAGAAGGATCGAGACTGTCT	22	15	2
novel_mir_518	TCCCTGTTCTCTGTGTTTGCA	21	15	2
novel_mir_581	TCATCTCGGAACCTGCCACC	20	15	3
novel_mir_598	CTGGAAGGCTGTGGTCCAAGGCC	23	15	1
novel_mir_652	TCGGAGTGGCAGTAGGAAGGAAA	23	15	1
novel_mir_738	TTAGAGCTTCAACCTCCAGTGTGA	24	15	1
novel_mir_768	TGTTGGATGAGGATTCTGTT	20	15	2
novel_mir_93	GTGTGATGCAGGCCCAGGAC	20	15	1
novel_mir_1027	AGGGCTGATGGGCGACTGCT	20	14	2
novel_mir_1028	GTCCCCAGACTCTCCCGGGCTG	22	14	2
novel_mir_1076	CGGAACCTTAGAGCTTCAGCCA	22	14	1
novel_mir_1275	ACACCCCACTTGCCCTGCTGAC	22	14	2
novel_mir_1545	AAGGGCTCCTGACTTCTTGGAC	22	14	1
novel_mir_339	TTGTATTATAATAGCTAACTGTT	23	14	1
novel_mir_468	ATTGGGACTGGCCAGGACCCGA	22	14	2
novel_mir_486	CATAGAACCCTCATTAGCCAGA	22	14	2
novel_mir_50	TCTGAATCCTGGCTCTGCTT	20	14	2
novel_mir_501	GTAGGACTGAGCGTGGGGCGGG	22	14	2
novel_mir_523	TTGGGAAGAAAGGACATGACACT	23	14	2
novel_mir_527	ACCGGCCCCATCGCGGATGTC	21	14	2
novel_mir_693	AGAGGAGCTGGATGTAGACAG	21	14	1
novel_mir_705	ATGGAGGATGGTCACAGGATT	21	14	1
novel_mir_714	ACTGTGTCTGGATATTCTGCT	21	14	2
novel_mir_782	TTTTCATCCGGATTTGAAACC	21	14	1
novel_mir_886	ACTTAGTATCATAGGAAATGGG	22	14	1
novel_mir_925	TGAGTGTGTGTGTGTGAGTGTGAA	24	14	2
novel_mir_122	GAGGTTGGAGTTGGAAGCCA	20	13	1
novel_mir_1477	CGGGAGCAGAGCGGGGAACTT	21	13	1
novel_mir_1488	CAAGGTAGGCAGAGGGAACTC	21	13	1
novel_mir_1500	AGGTCTGTGGGGACCAGCCCG	21	13	1
novel_mir_1505	CTGTGAGTGCTGAGACCTGGGA	22	13	1
novel_mir_1523	GAGGAGGAGGAGGAGGAGGCTT	22	13	1
novel_mir_1560	AAGGGAGGGACGAGAAGGAGCT	22	13	1
novel_mir_1564	ATAAGGAAGCAGGGCTGGACT	21	13	1
novel_mir_1588	AAGGACTGTTTAGTGGACTGAGA	23	13	1
novel_mir_1791	CTCTCACCCTGCTGCCTTGC	20	13	1
novel_mir_1882	CTGCGGACTCTAGCGGGGCCT	21	13	1
novel_mir_1966	GGAGGAACCTTGGAGCTTCGGCA	23	13	1
novel_mir_1977	GTGAGGACAGACACAGGTGAACCT	24	13	1
novel_mir_283	TCGGAGTGTCTCAGAACTTTGCC	23	13	1
novel_mir_437	AGCTGTGGCTATGGCTCTGGC	21	13	1
novel_mir_448	TGTCTGTGGGGCTGGCCTGGA	21	13	2
novel_mir_457	AAGAAGACTTTCTGGGTGCCT	21	13	2
novel_mir_536	TTTCCTTATCTGTGTCTCCT	20	13	2
novel_mir_610	AGAGAAAGTTTGGACATCCGGG	22	13	1
novel_mir_611	TCGAGATCGCCGGGAGACCA	20	13	1
novel_mir_694	CCTCTCCCCGCTTTTAACCCT	21	13	1
novel_mir_773	CCTTGTCTCCTTCCATACTTG	21	13	1
novel_mir_843	ATAGGGAATGACTGGACTAGG	21	13	2
novel_mir_976	TAGGGAAGCAGGGTTGGACTG	21	13	2
novel_mir_1002	CCGGACTGGAAGCCTGGCAG	20	12	1
novel_mir_101	CTGCCCCTACTCTGATCCCAG	21	12	2
novel_mir_1050	ATCTGTAGGATCCAGTCCCT	20	12	2
novel_mir_1066	TCTGAGACGCAGCCAGTGAGGAG	23	12	2
novel_mir_1148	TTGTTTATTGTTCATGACA	19	12	1
novel_mir_1266	AAGGAGTTGGCTCTGCCGCT	20	12	2
novel_mir_1323	AGAGGAGCGAGCTGGACGCC	20	12	2
novel_mir_1351	TTGTGCACCAGGGCTGTATGT	21	12	1
novel_mir_1374	ACGAGACAAAACACTTCTGACTT	23	12	1
novel_mir_1376	CCGGCGCAGGGCGGGGCGGGCGT	23	12	2
novel_mir_1390	CGGCGGCTCCCCGCTCCCCGG	21	12	1
novel_mir_1478	GAGGCTGACTGGGGAGGAGGGGGG	24	12	1
novel_mir_1487	CTTAGCCAGTCGGCCGGGCCC	21	12	1
novel_mir_1527	AGGAGGAGTCGGAGGAGGAGC	21	12	1
novel_mir_1539	CAGGGCAGTAGGAATGAGGAAG	22	12	1
novel_mir_1557	AGGGGGCAGAGCCTGGGCGCCG	22	12	1
novel_mir_1561	AAACATTGGTCTGTTACTACT	21	12	1
novel_mir_1590	ACCCGGCAGAGTGGATGCGGAGC	23	12	1
novel_mir_1617	TGCTAGACCTCACAGGGCCAGA	22	12	1
novel_mir_1747	ACCACGTCGGGGTCTCCGAGC	21	12	1
novel_mir_1766	AGTGTGGGCTCTGATTGGCAGA	22	12	1
novel_mir_1879	TTTTTGCTGGAACATTTCTGG	21	12	1
novel_mir_203	ACTCCTCTGTGACAGGCCTGG	21	12	2
novel_mir_361	CAGGGCCGGGGCCGGGACGGGA	22	12	2
novel_mir_378	TTATGGCAGGGGCTGGGAATT	21	12	1
novel_mir_385	CCCGGGTGGAGGCTGGATCCG	21	12	2
novel_mir_446	TGTGCCCCGGGTCAGACTCTGT	22	12	2
novel_mir_499	CAGGGCCGGGGCCGGGACGGG	21	12	1
novel_mir_571	ATTCCTGTTTGTTGCTGCTG	20	12	1
novel_mir_586	TCCGGAGTTGTAAGTGTTGACA	22	12	2
novel_mir_684	ATGGACCAGACCTTCTCTACA	21	12	1
novel_mir_701	TATGTATTGCTTGCAAAGGGAGA	23	12	1
novel_mir_728	CTGAACTTGCTGAATGGACCG	21	12	1
novel_mir_733	GGGACAGGGTGAGCGCACAGT	21	12	1
novel_mir_735	GCAAAGCCAGCGAGAGGGAGGC	22	12	1
novel_mir_736	GCAGCAGAGAGACAGGACAGAG	22	12	1
novel_mir_744	CGGATCTTGGCTCTGCCACT	20	12	1
novel_mir_839	ACAGGAGGAGGAGGAGGAGGAAC	23	12	1
novel_mir_881	CGGACTTAGGAAGGAAGGGGCCT	23	12	2
novel_mir_897	TTCATCGGCTGAGAGGGCGTAGG	23	12	1
novel_mir_905	ATGGGAGAGAGAAGGGCTGGTT	22	12	1
novel_mir_1	CGGCCGAGCCCTGCACTGCGCCCG	24	11	1
novel_mir_1003	GAAGCAGCGCCTGTCGCAACTCG	23	11	1
novel_mir_1019	GACACCAGGCCGGCCCCGGGCTC	23	11	1
novel_mir_102	GAACCAAGCCGGCTCTGACTCT	22	11	1
novel_mir_1084	GAGGCGACGCGGTGACTGGA	20	11	2
novel_mir_109	AGGCCTGGAGGAGCTTCGGG	20	11	1
novel_mir_1090	AGAGATGAAGAAACTGAGGCC	21	11	2
novel_mir_12	AGCGGCTGGGAAGGAAGGAGGAG	23	11	1
novel_mir_1205	TGACCCTGTGGGCCTGTGGCC	21	11	1
novel_mir_129	TAATATGAAAGTCTAGCCGCT	21	11	2
novel_mir_1329	CTGGGCTGCATGGGGCTTGCT	21	11	2
novel_mir_136	TCGGCTCTCCTCTGTCTCCAG	21	11	2
novel_mir_1465	TTCCTGTGCTTTGGATGCTT	20	11	1
novel_mir_1474	GAGGTATGTTTCTGAGGAGGAGGA	24	11	1
novel_mir_1479	CCCTCTGCCCAGGACTGGCTGA	22	11	1
novel_mir_1484	TGGGCAAGTGATAGAATCTC	20	11	1
novel_mir_1490	CTGGGCGCCCGCCTGTCGGAGAG	23	11	1
novel_mir_1514	GTCTGGACAACTGAGCTGTGAGTC	24	11	1
novel_mir_1519	TCCACTCGGTTCTCTTCTGTTCT	23	11	1
novel_mir_1522	TTCGCTCCCCACAGACCCAGAGC	23	11	1
novel_mir_1547	CAGGGCAGAAGAGGGCTTGCACT	23	11	1
novel_mir_1550	TGGCCGTGGAAGCTGGACCCGA	22	11	1
novel_mir_1553	AGCGGGACCAGAGGGCGGCTCTG	23	11	1
novel_mir_1566	CAACAAGGGTCCTGTGCACTC	21	11	1
novel_mir_1569	CTCTGCGGAAGGTCTCGGCTC	21	11	1
novel_mir_1578	TTTGTATTTGGTCAGTCTGGGGC	23	11	1
novel_mir_1583	AGTGGCTGCCGGACCGACCGGA	22	11	1
novel_mir_1591	CTGCATCCTTCCCCACCACCCGG	23	11	1
novel_mir_1596	CTCAGGAACCCTGCCCGCCCCC	22	11	1
novel_mir_1646	TAAACTAGGCTACAACTCCC	20	11	1
novel_mir_1675	ATTCCTTTTTCTCTTCCTCAG	21	11	1
novel_mir_1711	TGACTGAGAATGGACAAGGG	20	11	1
novel_mir_1720	CGGGGAGCGGATCCGCTGAGCC	22	11	1
novel_mir_1728	TCAGACGTCTCGAGGCTCGCGTT	23	11	1
novel_mir_1752	CTGGTTATGGCTGTGGCTA	19	11	1
novel_mir_1778	TCGGGGTGAGAGGGAGAAGAT	21	11	1
novel_mir_1816	TAGAGACTCTTTTAGAAACTG	21	11	1
novel_mir_1828	AGTGTGGTATCTGAACTCTGGA	22	11	1
novel_mir_1840	TCCTCTGGCGTCTCTGGGCCTC	22	11	1
novel_mir_1865	ACTGAGGATGGGAGATTAACTGT	23	11	2
novel_mir_1874	CCCTCTCCACTCCCAGCCCCGGA	23	11	1
novel_mir_1972	AGGATTGAATTGAGTTTTGAC	21	11	1
novel_mir_2	GCCGGGGCTGGGAGAGCCGG	20	11	1
novel_mir_240	GAACTTGAGAAGGACCTGCGCCT	23	11	1
novel_mir_344	CTATGGCTCCAGCTATGGCTGT	22	11	1
novel_mir_391	TCTGAGCCTCCTTGTCGCCTGC	22	11	2
novel_mir_433	CATGGTCCATTTTGCTCTGCT	21	11	2
novel_mir_463	TTTTTTCTGGAGATTCTGTT	20	11	1
novel_mir_483	TGAGGAGAGTGTAGGAATTCT	21	11	2
novel_mir_502	ATCTCGCCCGCAAAGACCCAG	21	11	2
novel_mir_519	TTGGGCATATGTGTATATATG	21	11	2
novel_mir_557	TCTGAACCAGAGGCCCTGTCCAGT	24	11	2
novel_mir_558	AGAAAGGACACCTGGACATGCCT	23	11	1
novel_mir_583	CCGTCCCCAGGATGACCGAGAG	22	11	1
novel_mir_587	TTAGTTATGAGGGCTATGAGC	21	11	1
novel_mir_625	CTTTGAGGAAATTGTCTTTGAA	22	11	1
novel_mir_635	TTCCCGAGGCGAGGAGGTCGTT	22	11	1
novel_mir_661	CCCCGTCCGCAAGCCGAGCAGT	22	11	1
novel_mir_662	ATGGGGAGGGTGTGAGAGAG	20	11	1
novel_mir_686	TCAGAGCTGGAGGGACCCTTGGAG	24	11	1
novel_mir_715	TCTCGTCCCGGCCCTGCCCGCT	22	11	2
novel_mir_717	TACCAGTTGGATCAGAGGGCCT	22	11	1
novel_mir_737	ACTGGAAGAGGACATAAGCAGCT	23	11	1
novel_mir_758	TTTTTGTCAGTACATGTTAATG	22	11	1
novel_mir_759	AGGGAGAGAGTCTGTGGAAGGG	22	11	1
novel_mir_770	AGAGGCCGGGTGGTTGAACTC	21	11	2
novel_mir_863	TCCGTCCCTGTCTGGCTGTCCG	22	11	1
novel_mir_89	CGAGGCTGTCGGCGCGCGCC	20	11	1
novel_mir_911	CAAATGCTGTAACAAGGACAACT	23	11	1
novel_mir_945	CACCCCACCTTGCCGTCGCC	20	11	2
novel_mir_952	CCGCACCCTTCCTCTGTCCCT	21	11	2
novel_mir_969	TTCCAGGTGGGGCTGAGCTGTC	22	11	2
novel_mir_984	AACTTCTGGTCACGTAGGATTT	22	11	1
novel_mir_1096	CCCAAGACCTCAGACCACAACCC	23	10	1
novel_mir_1125	TTTTTTGCTGGAACATTTCT	20	10	1
novel_mir_1149	CGAGAGGAGGAGGAGGAGGC	20	10	2
novel_mir_1152	CCGCGGTCCCCCGCCCCCCGCC	22	10	1
novel_mir_1166	AACTTTTACACTCTGTGCCAAG	22	10	1
novel_mir_1170	AAATGAATCATGTTGGGCCTG	21	10	1
novel_mir_1218	CCTAGAACTCTCTTCTCTTGCAG	23	10	1
novel_mir_1228	GGGAGAAGTCTGAGTGGCGCT	21	10	1
novel_mir_1235	AGACCTTTGTTCTCTGACCACT	22	10	1
novel_mir_1254	CGCGAGCCTCGAGACGTCTGAC	22	10	1
novel_mir_1434	TTGAGAACTGTTGTAAAATGGAA	23	10	1
novel_mir_1444	ACACCGGGGGTTAGAGCTTCAAC	23	10	1
novel_mir_1456	TTCCGCACCCTCTCCGCCCCCT	22	10	1
novel_mir_1473	ACTTTCCGGGCCGTACACGC	20	10	1
novel_mir_1483	TGAGCCTCTGTTCCCTCAGAGTCC	24	10	1
novel_mir_1498	ATCACGGACCATCCTGGAGACCT	23	10	1
novel_mir_1499	TCTCCCTGCGCGCGTGACTCACG	23	10	1
novel_mir_1513	AGAGGAGACTTTTAGCTTTGA	21	10	1
novel_mir_1520	TTGACCTCTGATCCTACCCACA	22	10	1
novel_mir_1533	AGGAGAAAGTACATCAGGCAGT	22	10	1
novel_mir_1538	ACCATCCTCTGACAGTCTGTAG	22	10	1
novel_mir_1541	CCAGCACTAAGAGAAGTCGGAA	22	10	1
novel_mir_1546	ACTATCTTTTCGGTTGTGAACT	22	10	1
novel_mir_1554	ACCAAAGACTTGCAGGGCGAG	21	10	1
novel_mir_1555	TCCATGCCTCCCATCTGAGCT	21	10	1
novel_mir_1558	TTGCCTGTCCTGTGGAATGTTGT	23	10	1
novel_mir_1562	GCTGTTGTGTTCGTGATGATTT	22	10	1
novel_mir_1568	TGTGTGCATGTGTGACGTATGTA	23	10	1
novel_mir_1571	CACCTCTTCCCCCTTCAGTCT	21	10	1
novel_mir_1576	GGGAGTGTTGAATGTTGTGAAGA	23	10	1
novel_mir_1581	GCTGTCGGGCGTCGAGGGAGG	21	10	1
novel_mir_1586	GGTCCTGGGCTCTGGGGCGGCG	22	10	1
novel_mir_1604	GCAGGAAGAGACGCAGCAGCTTG	23	10	1
novel_mir_1619	AGCCCCGTGCTGTCCCCTCCTCAG	24	10	1
novel_mir_1648	CCTTCCCCGCTTCCCCCCTAG	21	10	1
novel_mir_1655	AAATAATATGGTTGGAAATA	20	10	1
novel_mir_1688	CGAGGCCGGGCTGCACTGCGAGA	23	10	1
novel_mir_1718	TATCCTCCAGTAGACTAGGGA	21	10	1
novel_mir_1748	TCCACCGAGGTCGTCGCCTAAG	22	10	1
novel_mir_1749	TCGCCGCTGCCGCGTCGGGGCCT	23	10	1
novel_mir_1787	TTTCCTCTTTTGATTTGTCCAGAC	24	10	1
novel_mir_1798	TGGTGGCGGTGGAACAGGTGGCCT	24	10	1
novel_mir_1809	TCGTGCAGGTAGAGGCTTACT	21	10	1
novel_mir_1836	CCTCCAGAATTCTTCGCCTGCA	22	10	1
novel_mir_1839	AAAGGAATCTGTACACTCTGAA	22	10	1
novel_mir_1846	TCCTTTAGAATGCAGTGGACT	21	10	1
novel_mir_1893	ACACCGGGGGTTAGAGCTTCAA	22	10	1
novel_mir_1901	GGGGGTATACTACGGTCAATGCTC	24	10	1
novel_mir_1947	ATGGACTCCCTGAGCTGGCACCTG	24	10	1
novel_mir_212	TTGAGAGGATGAGGGGAAGGATT	23	10	1
novel_mir_244	GCGCCGCCGCCGCCTGGGCTG	21	10	1
novel_mir_254	ACACCAGGGCCGCGGACCTG	20	10	1
novel_mir_276	CTAGTTGATCGGCGGCGCCTG	21	10	1
novel_mir_282	ACCGCTCTCTGGCCCCTGCACCT	23	10	2
novel_mir_302	ACAAGGGCTGAGGGGTTAGGTAGG	24	10	1
novel_mir_388	TCACTGTTGTACTCTTGCTCCTA	23	10	1
novel_mir_517	TTCCCGCCTGCGCGCTCGGCCA	22	10	2
novel_mir_540	ATTAGGTAGTGGCAGTGGAAA	21	10	2
novel_mir_58	CAGGCAGGGCCCCTAGGACTGA	22	10	1
novel_mir_599	TTCGGGTGGGGGGAGTCTGGGCTT	24	10	1
novel_mir_600	CGCGAGGCTGTCGGCGCGCGCCC	23	10	1
novel_mir_605	AGGGACACAGCTGAGGATCTG	21	10	1
novel_mir_623	ACCCCGGGTCGAGGACTGAGC	21	10	1
novel_mir_627	CCTCCCGCCATCCCTGCCCG	20	10	1
novel_mir_647	TAACTGTTTTTCTGTGGCTCCT	22	10	1
novel_mir_656	ACAGGCTGCAGTTCCCAGAGC	21	10	1
novel_mir_670	TAGGGTGACCGGGACTCCGTGG	22	10	1
novel_mir_685	CCTCTGTAGCGGAGGATAGACTCT	24	10	1
novel_mir_707	TTGAAACTGCAAACTTTTGG	20	10	1
novel_mir_72	GTGCACGTGAGGATGGCTCTGA	22	10	2
novel_mir_734	ACAAGGGCTGAGGGGTTAGG	20	10	1
novel_mir_771	TGCATGGGACAGGAGAGCTTGT	22	10	1
novel_mir_805	TTGGGGACTCGGGGAATCTCTG	22	10	1
novel_mir_810	TCTGAGACGCAGCCAGTGAGGA	22	10	2
novel_mir_820	TTATTGATGTGTCTGGTAGT	20	10	1
novel_mir_884	CCCCTTGGACTTTTGCTGAAG	21	10	1
novel_mir_888	AGACCGAAATAGACTCTGAAGTA	23	10	1
novel_mir_908	ACTGGGGCCGGGCTGGGGAAG	21	10	1
novel_mir_926	CCAGGACACCGCGGCCCCGGC	21	10	2
novel_mir_953	TATGGCTCCAGCTATGGCTG	20	10	1
novel_mir_1011	TCAGAACAGACAGGCCCAGATT	22	9	1
novel_mir_1013	GTGGCGGCGGCGTCGGCGGC	20	9	1
novel_mir_1049	CCGGGGCTGCCCTGAACGGGCCC	23	9	1
novel_mir_1059	CGGCCCGGGGGCTCTGCGCACA	22	9	1
novel_mir_1088	AGTTGGGGCTGGGGGCTGAGA	21	9	1
novel_mir_1104	GTGATGGGTCGGGGAAGAAGAGAC	24	9	1
novel_mir_1114	TACTGTGTAGCTTTGAGTAAGT	22	9	1
novel_mir_1181	TCGGCCTTTGCTCGCAGCACT	21	9	1
novel_mir_1185	TCTTCGAGATCGCCGGGAGA	20	9	1
novel_mir_1187	TTCAGAACAGACAGGCCCAGA	21	9	1
novel_mir_1252	CGGAGATACTGACAGATGAGAG	22	9	1
novel_mir_1278	AAGTTCCATAATTCTCTGGCTG	22	9	1
novel_mir_1290	GCTCCCGGGGCTGAAGGACGTT	22	9	1
novel_mir_1308	TGGGAAGAAAGGACATGACACTT	23	9	1
novel_mir_1328	CATCTGGGCCTTGCCATCTCTCT	23	9	1
novel_mir_1336	ACCTAGTGAGAGGCTGGAGGAGC	23	9	1
novel_mir_1395	TCTAGCGTCAGACATCAGGCG	21	9	1
novel_mir_1433	GCCAACTAGAACTTAACCCTTT	22	9	1
novel_mir_1436	TTGGCAGAGAGCTCTTAGTA	20	9	1
novel_mir_1466	AATGGCTGTTGGATAGAACAGA	22	9	1
novel_mir_1470	CAAAAATAGGAAGTCCAAGGACT	23	9	1
novel_mir_1475	TGACCCGCGTAGACCCTTCCCT	22	9	1
novel_mir_1476	ATGCATATTGTAGTCTCTTGGC	22	9	1
novel_mir_1502	TGGCCATGCCGCCCGTCCTCAG	22	9	1
novel_mir_1506	CTGCCTCTGAACACACAGCACCC	23	9	1
novel_mir_1508	TGTCTCTCCCTTCTGCCCAC	20	9	1
novel_mir_1511	ACTCTTGGTGTCCCTGGCTG	20	9	1
novel_mir_1515	ACAGGGATGAAGTCAGGCTC	20	9	1
novel_mir_1521	ATAATGAATGATCTGGGCCTA	21	9	1
novel_mir_1526	GGGAGAGCAAGTGTTGGATCTG	22	9	1
novel_mir_1532	CTGTCAGGATGAAGAAGGGC	20	9	1
novel_mir_1537	TCGCCTCCTGCCTAGCCGCGT	21	9	1
novel_mir_1540	TCACTGAGACTGTACCTGTGGCC	23	9	1
novel_mir_1559	GTAGGACTGATCCGCACCTGTGG	23	9	1
novel_mir_1577	CGAGGAGGACGGAAGGTGCACC	22	9	1
novel_mir_162	AGGTAGAGACAGAACAAGAGATG	23	9	1
novel_mir_1620	CGGGTAGGGGGAGTCTGGGCTT	22	9	1
novel_mir_1628	TTCCAAACCCAGCTCTGCCACT	22	9	1
novel_mir_1632	CTCAGGACTGGGTCATTCTGTT	22	9	1
novel_mir_1742	CCCTGGGGCAGGGATGGGCTTG	22	9	1
novel_mir_1780	TGAACGGGCTCTGAGGTAGGAG	22	9	1
novel_mir_1797	ACGCGATTTGTAGCACAGACA	21	9	1
novel_mir_1800	CACTGCTGCTTGGCTATGTGCT	22	9	1
novel_mir_1805	TAGAGAAGGCAGAATATGAAA	21	9	1
novel_mir_1818	ACCGGGTGTCTCGGATCTGTGC	22	9	1
novel_mir_1822	ACCCTGTCTCGCCGCCTTTCGGT	23	9	1
novel_mir_1829	ATCTGGACCGTCCTAGAGCACT	22	9	1
novel_mir_1845	ACCAGAAGCTGGTCGAAGTCCT	22	9	1
novel_mir_1858	ATTTCCCTAGCTTTATGTGCT	21	9	1
novel_mir_1860	GAGATGGACTGGAGTCACACCC	22	9	1
novel_mir_1863	TAGTAGAGGAACTGCCAGAGGATC	24	9	1
novel_mir_1871	CAGAGACTGTAGGTACGCTG	20	9	1
novel_mir_1883	CCAGGGATGGAGAAAGGGCT	20	9	1
novel_mir_1885	CTGGAGAAGAGCTTGCCTGGCCA	23	9	1
novel_mir_1918	TGGTAACAGTCCAAAGCCACTG	22	9	1
novel_mir_1920	CCTGAGGAGAGTGTAGGAATTCT	23	9	1
novel_mir_1996	CAAAGCAAAGCTCAGTTGGAG	21	9	1
novel_mir_200	CTGGCCCCTTCAGAACTGCC	20	9	1
novel_mir_247	TCCCTGAACGCGCGGCGCCG	20	9	1
novel_mir_248	GTGGGGAGTAGAGTTATCGTT	21	9	1
novel_mir_280	TCGGGGGGCTGCCGGGGCCGCTGG	24	9	1
novel_mir_320	AGGAAAAGAATGAGAGGCTGCC	22	9	1
novel_mir_321	TTGCTCAAGGGCTCGACTCCT	21	9	1
novel_mir_364	TCTGTCCACCTTGCTTCTTCAG	22	9	1
novel_mir_397	TGCGCGCTGCCGGCTGGCTCCCCT	24	9	1
novel_mir_531	CAATCACACCCCCAACCCTCG	21	9	1
novel_mir_562	CTGGCTTGTGGGCAGTGGAGGG	22	9	1
novel_mir_572	TACTCACAACTTAGTCCTCTATT	23	9	1
novel_mir_579	GAGGTTCGGGGCCCGGCGCTGC	22	9	1
novel_mir_589	TCGGCGTCACAGCCCGCGGCAGA	23	9	1
novel_mir_593	ACATTTGTGATGATTTTCTGAAT	23	9	1
novel_mir_609	AGGTGAGGACAAGGTAGGCT	20	9	1
novel_mir_617	TCTGCAAGAAAGGTTCTGTCT	21	9	1
novel_mir_632	GGCGCGGGGAGGCGGCGGGC	20	9	1
novel_mir_633	GAGCCTCTGTAGCCTGGGAAGGG	23	9	1
novel_mir_644	AATGGATAGAGGGACTGATC	20	9	1
novel_mir_657	CCATGTGTGTTGAGAGCTTTT	21	9	1
novel_mir_660	AGGGCTAGAGAAAGGGAACAGGA	23	9	1
novel_mir_671	AAGGGGCTGGGTCGGGCGGG	20	9	1
novel_mir_675	ACGCGGACCGGGCAGCTCGGGTC	23	9	1
novel_mir_681	TTTGTCAGGCTCAACACAACA	21	9	1
novel_mir_690	ACCTGCCGGGCTGCGGTCGCA	21	9	1
novel_mir_702	GCCCTGAGATGTCAGCCCTG	20	9	1
novel_mir_708	TGGCGGACACTCCGGTCAGGCC	22	9	1
novel_mir_710	TATTCCTGTGAACCCTCTGGGCT	23	9	1
novel_mir_713	AACCAGGCAAGAACTACTGTCT	22	9	1
novel_mir_745	ATGGAGCACACCAGTGAAAGGT	22	9	1
novel_mir_750	GCGTCTGTACCTTTGGCCCTGGC	23	9	1
novel_mir_751	CCAGGATAGCTCAGGAATGCT	21	9	1
novel_mir_752	GGTATCAGGTGCTGTGCTCTGCTC	24	9	1
novel_mir_753	AAATTAGATGTAGGCTGGCATT	22	9	1
novel_mir_766	TTCAGTAGAATTTCCGGCAAG	21	9	1
novel_mir_787	AGTAAGTTGTCTGACAGTAGCC	22	9	1
novel_mir_808	ATGTTCTTAGGCTCAACGGCA	21	9	1
novel_mir_811	TCCGAGGGGCTGAGAGTGTGG	21	9	1
novel_mir_824	GTTGGAGCTTTGGAACAAACA	21	9	1
novel_mir_851	CTCAGTCTGTAGGATATGCCCT	22	9	1
novel_mir_867	CGCGGGCTGTACTGAGAGCGCG	22	9	1
novel_mir_891	CCCAGGAGCCGTACTCTGACA	21	9	1
novel_mir_894	TGCCAGCTCTCACCTACAGTGT	22	9	1
novel_mir_903	CGCATTCATTCACAGTCTGGC	21	9	1
novel_mir_917	GGCGGCGCCGCAGTCGGACCT	21	9	1
novel_mir_921	CGGAGCCAGATGCAAAGCTG	20	9	1
novel_mir_957	TCTGGGGCCCTGGGCAGACCT	21	9	1
novel_mir_97	CCACAGCTGTTGATTCTCGGA	21	9	1
novel_mir_992	AGATACTGACAGATGAGAGCC	21	9	1
novel_mir_996	TACTTACCTGTCCCCTACCCCA	22	9	1
novel_mir_1018	ACACTGAGGTTTGTTCACTCTG	22	8	1
novel_mir_1029	ACTGCTGCCACCCCAGCTGGCC	22	8	1
novel_mir_1047	GCGCAGGCGCGAGTGCGGGCT	21	8	1
novel_mir_1089	CGGCGGCGGCGGCGGGGGGAC	21	8	1
novel_mir_1092	CTGGCACTGGGAAAGAACAACT	22	8	1
novel_mir_1118	CGGACGGGCTGACGCGGGCGCGG	23	8	1
novel_mir_1140	TACAGCTGTGGCTATGGCTCTG	22	8	1
novel_mir_117	CGAGGGAGGTGCAAAGAACGCC	22	8	1
novel_mir_1188	TATGCTGACCCCTCTGCTCC	20	8	1
novel_mir_1201	CTCCTCTTTCGGGCCTGGGACT	22	8	1
novel_mir_1203	AGCGGAACTTGAGGAGCCGAGA	22	8	1
novel_mir_1204	TGCCCGGCGGTGTGCGGCCAC	21	8	1
novel_mir_1244	TCAAATTGAATGGGTCAGGAT	21	8	1
novel_mir_1246	AACCGGCTGCCTCTGAATCCAGG	23	8	1
novel_mir_1258	CACTGTGGGCTGTAGGAGGA	20	8	1
novel_mir_1264	AGGGGCGCGGCCCAGGAGCTC	21	8	1
novel_mir_1268	AATAAGATCTAAGAGTTACCTGGC	24	8	1
novel_mir_1322	ACGTCCAGACTCAACTCTCGGC	22	8	1
novel_mir_1340	TTTTCAGATCCTCTAGTCAGCT	22	8	1
novel_mir_1352	TCACTGTTTTCAAGACTGTTGGC	23	8	1
novel_mir_1383	CTCGGACTAGGCGCCCCCGG	20	8	1
novel_mir_1392	ATGTATTTATGTTTATAAAGAC	22	8	1
novel_mir_14	CTCTCTGGTAACTGGAACCTCCT	23	8	1
novel_mir_140	GAACCGGCTGTGGAAGCACC	20	8	1
novel_mir_1409	ATGACTGTCAGGATGTTGCT	20	8	1
novel_mir_141	TCTGAAGCCCTGGAGGCTGCC	21	8	1
novel_mir_143	GGGTGGTCAGAGCCGGGCCTG	21	8	1
novel_mir_1462	GACACGCAGAAACTGGGGTG	20	8	1
novel_mir_1463	AGGCAGAGGCGCGGGTGACAGC	22	8	1
novel_mir_1469	CCTGAGACTTTGGCCGCCCAGA	22	8	1
novel_mir_1472	TCTGCTGTGGAGCCTGCCGCC	21	8	1
novel_mir_1486	CACCGCGACTGAGGGCCAGC	20	8	1
novel_mir_1493	TAGGCAGCGACTCCCAGACAGA	22	8	1
novel_mir_1495	TTGGATGGTTATGGATGGCC	20	8	1
novel_mir_1512	TGTAACCCGCTGTCCCCGCAG	21	8	1
novel_mir_1517	CATGGGCTGGCAGAAGCGTCTG	22	8	1
novel_mir_1518	ACTGCGGGCTGTCAGATGCTCACC	24	8	1
novel_mir_1528	ACAGAGGATTAGAACTGGGGCAC	23	8	1
novel_mir_1529	AGTGAGAGGCTGGTGTGGGTC	21	8	1
novel_mir_1544	CTTGGACAGACTGTTAGCCCC	21	8	1
novel_mir_1548	AATGAAAAGGGGCTGATGAC	20	8	1
novel_mir_1551	TTGGGATCCTCAGAGGCTGA	20	8	1
novel_mir_1552	CGTGAGGATTGAAGGAGGCAGCC	23	8	1
novel_mir_1567	GCTTGGTCGGGACCTCGAAGC	21	8	1
novel_mir_1575	CTCTGACCTCTGACCCTCTAG	21	8	1
novel_mir_1582	CATGTTGTAGCTCATTTGGGGGAA	24	8	1
novel_mir_1593	GTCCCGGTCGCCGCGGTTCGCC	22	8	1
novel_mir_1601	TAGGAAATGTAGTCATGCTA	20	8	1
novel_mir_1610	TCTTCGTTTTATAGTCTGAACT	22	8	1
novel_mir_1625	GCTGGGATTGTAGTCTTATAGC	22	8	1
novel_mir_1693	AGATCTAGAACCGCTGCAGTG	21	8	1
novel_mir_171	ACACGATTGTCCTGGCTGGGT	21	8	1
novel_mir_1713	CCCGCGTTTTCTTCTCTGCCCCT	23	8	1
novel_mir_172	GTTCCGGTGGCTGGAAGCTG	20	8	1
novel_mir_1732	CAGGTCGCAGGAGCCAAGAAGC	22	8	1
novel_mir_175	GACGCGGAGGTTTCGGAGCA	20	8	1
novel_mir_1750	AATAGACTGGGAAGATGAAA	20	8	1
novel_mir_1751	AATTGTCATTGTCTTTCTGCT	21	8	1
novel_mir_1760	ATCTAGACCTGAACATGTGCC	21	8	1
novel_mir_1767	AGGGTGTTACACTGGGCTTCCGT	23	8	1
novel_mir_1768	CTGAGAGGTAGGGGCAGGGGCACC	24	8	1
novel_mir_1776	GCCGCAGGGCCCGGGAGGGCTG	22	8	1
novel_mir_1783	ACTGTTGTTCGAGTGGATGGG	21	8	1
novel_mir_1784	ATCATGGACTCCCGGGCTGCA	21	8	1
novel_mir_1789	CTTCCCCACCCTCTCCTGCA	20	8	1
novel_mir_1792	TCTGCTCATGGGTGCTCTCACT	22	8	1
novel_mir_1814	TGAGGCCAGTGTCGACGCGAC	21	8	1
novel_mir_1826	TAGGCTCCCGCTCTTAATGAGG	22	8	1
novel_mir_184	AGGAGAGACAGTGAACAGAG	20	8	1
novel_mir_1841	ACTGGCAAAGGCTCATGGCCC	21	8	1
novel_mir_1848	AGAGGAGCTGGATGTAGACA	20	8	1
novel_mir_1850	GATAGAACACGAGCTCTCCT	20	8	1
novel_mir_1859	CTTCCCCGCTTCCCCCCTAG	20	8	1
novel_mir_1864	CGGGAGCCGGGCTGCAGAGTG	21	8	1
novel_mir_1896	ATGTATGCAGAATCTGGGCC	20	8	1
novel_mir_1897	CCATGAGGGCTGTTAACCCT	20	8	1
novel_mir_1902	GGTAGTCCGAGTAACGTCGGGGC	23	8	1
novel_mir_1905	GCGGGCTGGGAACGCGCAGGC	21	8	1
novel_mir_1907	TTCGGATTGAGCCTTCTCCCT	21	8	1
novel_mir_1927	TTATGTGTTGCTGTTTGTATCTCT	24	8	1
novel_mir_1942	ACACTGGGACAGGAGCTGCC	20	8	1
novel_mir_1944	AGCAGGGGCTGCTGGAAGGAGAG	23	8	1
novel_mir_1991	CTGTCTGTTGTGGGTGAGCTG	21	8	1
novel_mir_228	GATTGGACTTGCGGACGGGGCG	22	8	1
novel_mir_243	CGCGGCTGTGGCGCTCGGGGC	21	8	1
novel_mir_259	ATTTTGTGTAAGGGCGCAGACT	22	8	1
novel_mir_295	CTTCTGACTCTTGGCTGTGTC	21	8	1
novel_mir_324	ACTCCCGCAGGGTCCCGGCG	20	8	1
novel_mir_329	GGCTTAGGAGAGTAGAAGGGGC	22	8	1
novel_mir_37	TGGCCTGGGTGAGGACAAGGC	21	8	1
novel_mir_383	TGTGCAGGTGCTGTGTGGGC	20	8	1
novel_mir_40	CTCATTTCTGAACACCTGGAT	21	8	1
novel_mir_407	TCTCTCACCTGGCATAAGCAAT	22	8	1
novel_mir_414	CACCTGAGGGCGCTGGGCCG	20	8	1
novel_mir_427	ATCGGCCTGTGGCATGCAGT	20	8	1
novel_mir_429	TCCCGGTCGCCGCGGTTCGCC	21	8	1
novel_mir_491	CCGGCCCGGGGGCTCTGCGCACA	23	8	1
novel_mir_552	TGCGGGGCTGTTGTAGTTAGA	21	8	1
novel_mir_559	GAAGAGTCAGGGCCAGGGAGC	21	8	1
novel_mir_563	CGGGGACCGGTAGCCGACTGCC	22	8	1
novel_mir_576	GAAAACCGAGCGGAGGAATGTT	22	8	1
novel_mir_584	TGGCGGCGGCGGCGGCGGCGGGAT	24	8	1
novel_mir_588	AGAAGGTGATAGTAAGGGAC	20	8	1
novel_mir_591	ACAGAGTGAGGAGGCAGGACT	21	8	1
novel_mir_597	ACTGACCTGAGCATCCTGCA	20	8	1
novel_mir_621	ATATTTGCTGAATTCAGGGAT	21	8	1
novel_mir_638	TGAGACCTCAGAGCCCTGGAG	21	8	1
novel_mir_648	TGAAGAACATTGATGATGGCAC	22	8	1
novel_mir_649	GAGGTAGTAGAGATTCTGGA	20	8	1
novel_mir_655	TCTGGCCATGTCACCCCTGCAG	22	8	1
novel_mir_659	TTAGACTTGTCCTCGTTGGCA	21	8	1
novel_mir_665	ATTCGAAGAGGTCGCCGGGGAC	22	8	1
novel_mir_666	CACTCCGGGGCTCCGGGCTCCAG	23	8	1
novel_mir_668	TTCGGCGTTCCAGGCTCTGGGG	22	8	1
novel_mir_673	ACACTCTGATGGCAGCCCTGG	21	8	1
novel_mir_680	CTCACTGTCTACCCTAGAACCAG	23	8	1
novel_mir_689	CTGAGGACAAGCTGACAGGT	20	8	1
novel_mir_700	CGCGGCTGTGCCAGAAAGCAG	21	8	1
novel_mir_704	TGAAGGACTTGGCAGATGAACT	22	8	1
novel_mir_706	AGGTCTAGAACTCCTGTCTT	20	8	1
novel_mir_712	CCCTCCTCCGGCCTGCTCTGCC	22	8	1
novel_mir_721	GGGCTTCTGGTAGAGTGTAGGCT	23	8	1
novel_mir_731	TCGGTTCGGACCTGGGCTCGGA	22	8	1
novel_mir_740	TTTGTAATGGTCCAGGAAAG	20	8	1
novel_mir_741	CTAGGACTACAGATGCGTGT	20	8	1
novel_mir_754	CTTTGAGTTGTTGAATGGGGCTC	23	8	1
novel_mir_755	GTGCGCCTGTAGAACGGCATCCCG	24	8	1
novel_mir_760	CCAACTCTGGATCCGTGCAGGA	22	8	1
novel_mir_763	CCTACCAGTGCTGGAGAACGCCT	23	8	1
novel_mir_767	GGCGTCAGAGGCGAAGGGCT	20	8	1
novel_mir_780	TTAGACCTGTTTCTCTGCCAGA	22	8	1
novel_mir_786	CTTCGCTGCAGGAACTGACCT	21	8	1
novel_mir_797	TAGCCAGTCGGCCGGGCCCG	20	8	1
novel_mir_815	CAGACCAGAGCTCCGAACACTT	22	8	1
novel_mir_817	TCTAGTCTCTGTAGTGGGTTC	21	8	1
novel_mir_825	ACGCACGCCACCTGCTCGGGC	21	8	1
novel_mir_829	TTTCCCCTCCCCACTGACCCGGCC	24	8	1
novel_mir_840	TAAGTATACTGTTGGGTAGATT	22	8	1
novel_mir_845	TCTGACTTCAAAGCTTGTGT	20	8	1
novel_mir_849	AGCAAGTGAGCGGCTGTGGGCA	22	8	1
novel_mir_855	AGGATGTCACTCTGGCCCCGG	21	8	1
novel_mir_859	GATGGGATCAGAGGTTGTTAAT	22	8	1
novel_mir_872	TGTTGATCGAGGATCTCTGAATCT	24	8	1
novel_mir_879	ATGCCTGCCCTGGACTTGCCTT	22	8	1
novel_mir_899	TTCACTGGTCTGTTCTGATTGCT	23	8	1
novel_mir_906	TTAGGACTTTGGAGATCTCTCAA	23	8	1
novel_mir_912	TTTGTCGGATTGCAGCATCAAC	22	8	1
novel_mir_915	GCGACGGGGCCCTCTGACCAT	21	8	1
novel_mir_923	TCTGACCTGAACTTCAAGGATC	22	8	1
novel_mir_930	CAGTCCTGAGCTCCACCCCCT	21	8	1
novel_mir_938	CTCAAGAGACTGGCTGGCAAGCA	23	8	1
novel_mir_978	TAGATGAGGGCTTGGCTGTG	20	8	1
novel_mir_982	GAGGACCTGAGGGCTCAGAT	20	8	1
novel_mir_1042	AGGTGCTTCTGAAGGTGGGG	20	7	1
novel_mir_105	ATGGCAACTCTGAGGTCAGTGGT	23	7	1
novel_mir_1051	TTGTGGTCTGGGGTCTTGGGCC	22	7	1
novel_mir_1060	TCGGGTGGGGGGAGTCTGGGCT	22	7	1
novel_mir_1061	GCAGAGGCAGGATAAGAACTG	21	7	1
novel_mir_1068	TAATCCCGCTCTGAATCACCGCT	23	7	1
novel_mir_1070	TCTGTGTTTTGGACATCTCCAC	22	7	1
novel_mir_1071	TGAGAGGGAGAAGGGGCTGCAGC	23	7	1
novel_mir_1081	TAGGAGAAGGAAAGACAGTCCTG	23	7	1
novel_mir_11	TTGGCTCGGTCATTTTAGAAAGT	23	7	1
novel_mir_1100	TGGCCTCGGTAGCCTACCCATGCC	24	7	1
novel_mir_1127	TTGGCAGAGAGCTCTTAGTAACT	23	7	1
novel_mir_113	GCGTAGGGGTGGCAGTGAGGC	21	7	1
novel_mir_1130	ACGGAGCTAAGGACGTCCCGCT	22	7	1
novel_mir_1131	AAATTGAATGGGTCAGGATG	20	7	1
novel_mir_1150	AATCTGGAGAGTCCTGGGGCC	21	7	1
novel_mir_1177	GCGGAGGTGCAGGTCCTGGTG	21	7	1
novel_mir_1178	CTCACCGGCCCGCGTCCCCGCAG	23	7	1
novel_mir_1197	GTTGTCGTGCAGGTAGAGGCT	21	7	1
novel_mir_1210	TCCAGAGATCCAAAGGCGGAT	21	7	1
novel_mir_1211	TCACTGTTGTACTCTTGCT	19	7	1
novel_mir_1238	GGCGGCGGGCGCCGCGGGGCC	21	7	1
novel_mir_1241	GAGGAGCGAGCTGGACGCCACT	22	7	1
novel_mir_125	CTCGCGGCTGACCGAGGCGCC	21	7	1
novel_mir_1257	TGTGCGGTGATGCTGATGCCT	21	7	1
novel_mir_1261	TGGTGGAGGGGGACATCTTGGACC	24	7	1
novel_mir_1270	AGAGGCGAGCTGTGGAAGCCT	21	7	1
novel_mir_1271	CCTCTCTACTTCTGTGGCCCCA	22	7	1
novel_mir_1288	TTTTGGAGAGAATCAGGTCTGT	22	7	1
novel_mir_1305	CGTGGGTGATGGCGAGTAGAGCA	23	7	1
novel_mir_1326	GTTTGTTGCAGCTGGAGCCC	20	7	1
novel_mir_133	ATTTCCAGTTTGTGTCTCTCCT	22	7	1
novel_mir_1330	ATTGTTAGGCGAGATGGAAAGAA	23	7	1
novel_mir_1349	CCCAGTAGTCTCTGTTGGATCT	22	7	1
novel_mir_135	CCCGCCCCTCCGCGCCCCCC	20	7	1
novel_mir_1368	GGTAACTCCCTTTTTATGCC	20	7	1
novel_mir_138	AAGACTGACGAGAGAAGAAGA	21	7	1
novel_mir_1386	CCACACCAAAGACGCCGGCTGGA	23	7	1
novel_mir_1387	TTGCTGACAGTTTCAAAGATG	21	7	1
novel_mir_1389	TCGGTCTCCCTGGCGGCGCC	20	7	1
novel_mir_139	GAGTGAGCGGGCCGGGGGAGC	21	7	1
novel_mir_1398	GTTTCGCGGGCAGCTTTAGA	20	7	1
novel_mir_1406	CAGACTCAGATTCAAAGCCC	20	7	1
novel_mir_1410	CCGTCTTGTCTGTTGGGCCGAG	22	7	1
novel_mir_1415	TGTTAGAACCAGGATCCACCCCA	23	7	1
novel_mir_1420	ACTGGCCCTGTAGTCATCTCT	21	7	1
novel_mir_1422	ACTCCTTTACTGTCAGACAATTA	23	7	1
novel_mir_1423	ACCTGCCGTGGTTATCAGATCTGT	24	7	1
novel_mir_1425	TGCGCTCCCCGCTGCCCGGCCCAG	24	7	1
novel_mir_1428	CTGGGTAGCTGGGAGTGTTCTGAT	24	7	1
novel_mir_1430	TTCCCTGAGATCTCTGTCTTTG	22	7	1
novel_mir_1438	TCTTGGACTGCAGCTGTGAG	20	7	1
novel_mir_1440	CTCCTGGAGATTCTGAAGTACA	22	7	1
novel_mir_1447	ACACTGAGAGAACTGAAAAACT	22	7	1
novel_mir_1454	AATGTTTTGATGGACTTGGGAC	22	7	1
novel_mir_1460	TTCAACTCTGAAGTGTTTCCAGCG	24	7	1
novel_mir_1461	GCCGGGAGTTAGGAGAGCTG	20	7	1
novel_mir_1468	TGCGGCGACTGTGGAGCGGGGAT	23	7	1
novel_mir_148	AGGACCAGCCCCGGACTGACT	21	7	1
novel_mir_1482	CTTGGGGTGAACTACTGAGAG	21	7	1
novel_mir_1491	AGGGACAGAGCCCTTGGGTGC	21	7	1
novel_mir_1504	ACGGGTTGAGACAGGACAGCT	21	7	1
novel_mir_1507	GGTGAGGACCATGTGGATCTTTC	23	7	1
novel_mir_152	CCCTCCCATCCCCCGTCCGAC	21	7	1
novel_mir_1525	CCCTGCAGGGTCTCTCTGAGCCA	23	7	1
novel_mir_1531	AAGTGGCGGACTGGGAAGCAGAA	23	7	1
novel_mir_1534	TGGGCTGCGGTCGGGAGCGCC	21	7	1
novel_mir_1563	TAAAGGACTGGTGAGATCCCTAAC	24	7	1
novel_mir_1565	AGCCGGGGGACTGTCGGCTGAGC	23	7	1
novel_mir_1574	GGCTGTCGGGCCGCGGGCTC	20	7	1
novel_mir_1585	TTTGCCCTCGTCCTCGCCCTCG	22	7	1
novel_mir_1589	TCGGAAAGTAACAATCAGCGCT	22	7	1
novel_mir_1595	TGTGTGAAGTGAACTCTGGTATT	23	7	1
novel_mir_1602	TTGGGCCTCTCTCCACTGTAG	21	7	1
novel_mir_1606	TTGTGTCTGGCTTGCTCCTC	20	7	1
novel_mir_1613	TGGCCTGCCCTCACCTGTCTAG	22	7	1
novel_mir_1624	CACCTGGAAATAGTTAGACTCT	22	7	1
novel_mir_1627	AAGTTCCATAATTCTCTGGC	20	7	1
novel_mir_1633	GCTCGGTGCTGTCTCTGTGGGGCC	24	7	1
novel_mir_1656	TTATGGCCCTTCGGTAATTCACTG	24	7	1
novel_mir_1659	TGTCCCACCCGTCTACACTGT	21	7	1
novel_mir_1663	TCTAACCACAGTTCCTCTGAGC	22	7	1
novel_mir_1664	AGGACACCTCTGAACTCACAGA	22	7	1
novel_mir_1667	AGCTTCATCCTTGTTGGATTC	21	7	1
novel_mir_1670	TCTGACCACTACCCCGCCGCC	21	7	1
novel_mir_1681	AGGTAGGGCTTTGGCTGTGGGG	22	7	1
novel_mir_1702	TTGAGAGGATGAGGGGAAGGAT	22	7	1
novel_mir_1705	CAAGTCCGGGCTCAGTCAACT	21	7	1
novel_mir_1731	ACGGGGTCGAGTTGCGGGGC	20	7	1
novel_mir_1736	AGGAGTAGGATGCTGATGCT	20	7	1
novel_mir_1741	TTAGAAACCGTCCTGGCTGGG	21	7	1
novel_mir_1753	CGAGACTGGACGCCCGGCGCC	21	7	1
novel_mir_1759	ATTTGGCTGATGGACTGTATAG	22	7	1
novel_mir_1762	ACAGCTGGGTGTTTCTAAGGGC	22	7	1
novel_mir_1764	GCATGAGGACTATTGAGAAAC	21	7	1
novel_mir_1769	AGCGGCTCTGGATGGCGCCCGGC	23	7	1
novel_mir_177	AAGTGAGAAGTGAAGTTGGAC	21	7	1
novel_mir_1773	AAGCTGATTGGATCTAGGCCT	21	7	1
novel_mir_1777	GGTGTGATTGATGGAGTGTTCTC	23	7	1
novel_mir_1781	ATCTCGCCCGCAAAGACCCAGC	22	7	1
novel_mir_1785	CCTGCCCATGTGGCTTGGAAGGC	23	7	1
novel_mir_1788	ACCGCGGTCTCTGGGCAGATT	21	7	1
novel_mir_1790	TAGGAGGCCAAGCTCTGCACCC	22	7	1
novel_mir_1794	CGGGAGCTGTACCTGGCGGACA	22	7	1
novel_mir_1795	TTCTGTTGAACTGAGTGCAC	20	7	1
novel_mir_1801	AAATGAGTCTGTAGAGGAGCCT	22	7	1
novel_mir_1810	CCCAGGCCCAGCTCGGACTGCC	22	7	1
novel_mir_1812	TTCTTATCTGGAGCCTCTGGGAA	23	7	1
novel_mir_1813	TACTGTGTAGCTTTGAGTAAG	21	7	1
novel_mir_1821	AATTCGAAGAGGTCGCCGGGGAC	23	7	1
novel_mir_1831	CCTCTGAGGACAGGCTCTGAGA	22	7	1
novel_mir_1837	CTGTTCACTCTAGCCTCTACT	21	7	1
novel_mir_1842	GCTGTGAGGATTGGGCGCTGGA	22	7	1
novel_mir_1849	AGGGCTGTGGCCTGCACCGAG	21	7	1
novel_mir_1853	AAAGGACTTGAAGGACAGAGA	21	7	1
novel_mir_1855	TGGCCCCGGCCTCGAGCTGCG	21	7	1
novel_mir_1862	AGTGGATTGCTGAGACTTGGTG	22	7	1
novel_mir_1866	GAGCGATTTTAGGTCTGTTTGTC	23	7	1
novel_mir_1868	AAGGATGCTGGAATAGAAGGTACC	24	7	1
novel_mir_1870	AGATTGTGAGCTGTGTGAAGG	21	7	1
novel_mir_1872	AAAACAGAGTGTTCAGAGCC	20	7	1
novel_mir_1876	GGATAAAATGCCATGCCTGCTG	22	7	1
novel_mir_1877	TCGGGCGGGAGTGGTGGCTTT	21	7	1
novel_mir_1880	AGGTGTGGACTCAGGTGGAGG	21	7	1
novel_mir_1884	CCTTTTGCAAGGAGTAGGAAC	21	7	1
novel_mir_1887	TGACCAGGTATCACTAGCCCACT	23	7	1
novel_mir_1912	GCTGGCTCTGGGCCTCAGACACT	23	7	1
novel_mir_1921	TTCAGACTGAGCGTGCCTACC	21	7	1
novel_mir_1925	ACCAGGGGATTGTTTATGGCTG	22	7	1
novel_mir_1943	CTGCGCCGTGTTTGCTGGAAGCCT	24	7	1
novel_mir_1945	TGTTGCCCTGTGATCTGTAGGTCC	24	7	1
novel_mir_1953	CCGGGCCACAGGAGGAAATAGGAC	24	7	1
novel_mir_1954	AAGGAAGGAGTCAAGACTGAGAA	23	7	1
novel_mir_1980	TTGGCTGCACTGAACTAAACG	21	7	1
novel_mir_1992	TTCTATCTTGCATTGCTAATG	21	7	1
novel_mir_1995	TACATAGAAGGCTGGAGGAG	20	7	1
novel_mir_207	CTGAGAGACTCTGGTCTGGAAG	22	7	1
novel_mir_208	GTAGACGTCGCCGTAGGTGC	20	7	1
novel_mir_220	CGGCACCGCTCTGGCTAGGCG	21	7	1
novel_mir_237	GCAGGGCAGGAGCTGAGACT	20	7	1
novel_mir_253	GCAGTGTGGCCTGGCGACTG	20	7	1
novel_mir_264	CCCAGGACGCGCAGGAAGCT	20	7	1
novel_mir_267	CGGCAGCGCGGAGTCCGGGCC	21	7	1
novel_mir_27	ACTCTGAGCAAGTCACTTAA	20	7	1
novel_mir_272	CGCGTCCAGCTGGGAGGAGCT	21	7	1
novel_mir_285	ATCTGAGAGTACTTTGTCAAGG	22	7	1
novel_mir_292	CCGGAACCCGGTGTAGGCTG	20	7	1
novel_mir_309	TAGTGACGCGCGGTGCGGGCT	21	7	1
novel_mir_313	ATACATATAGTTGGACTACATA	22	7	1
novel_mir_32	ACTGTACTGTACGCAACAAATG	22	7	1
novel_mir_35	AGGAGGAAAGGGTGAGCTCAGCTG	24	7	1
novel_mir_350	AGTCTAAAACGCGGACTGCT	20	7	1
novel_mir_370	TGTGGACCCAGGGACCTCTGA	21	7	1
novel_mir_417	GCTGGGGACAGCCAGTCGGGC	21	7	1
novel_mir_42	TCATGCCCTGTGTCCTCTGTAA	22	7	1
novel_mir_434	ATGGACTCTAAAATGGACTT	20	7	1
novel_mir_454	GGCGGCGGCGGCGGCGGGAT	20	7	1
novel_mir_488	TGAGATGATGACTACTGAGC	20	7	1
novel_mir_509	CCAGGAATGTAGAGCTCTGGGT	22	7	1
novel_mir_544	TTTGTAATGGTCCAGGAAAGGA	22	7	1
novel_mir_549	TCTGAGATCTGTTGGCATCAG	21	7	1
novel_mir_555	AATGCAAAATGGCCTTGAGAACTC	24	7	1
novel_mir_561	CTGAAATCTGAACTGTGTTC	20	7	1
novel_mir_565	ATGTGCAGTGAGACCTCTGGAGGA	24	7	1
novel_mir_569	TGGCAGGAGCATCCCTGAGCT	21	7	1
novel_mir_573	GGGCGGTGCGATCGTGGGCAC	21	7	1
novel_mir_574	CCTGGCGCCGCCCTGACTCACCCG	24	7	1
novel_mir_575	CTTCTTCAGACGGGCGTACGA	21	7	1
novel_mir_577	CCCTGTGGGCGCCTGTCAGCCT	22	7	1
novel_mir_580	TTGGTGATAGGAGTCTGTGA	20	7	1
novel_mir_614	GGCCTGAGCCCTGAAGCGCGGC	22	7	1
novel_mir_622	AGAGGGGCTGGACTGCAAGCC	21	7	1
novel_mir_629	CTGGGGCAGGACTGGGAATGAAT	23	7	1
novel_mir_636	TTTGGGGTGAGAAAGGGGAGT	21	7	1
novel_mir_640	ACGGACGCGCTCCCGGCGGAG	21	7	1
novel_mir_641	AGGAGGGTGTAGATGACAGC	20	7	1
novel_mir_664	CATCCTGGCCTGACGTGAACT	21	7	1
novel_mir_674	GAGGGAATGAGCTAGTCGTGGGGC	24	7	1
novel_mir_678	GGAGCAGGGCTGCAGGGACCT	21	7	1
novel_mir_688	AGCTTACAACGGTCGCGGGAC	21	7	1
novel_mir_691	TGCACCCTCATCTTCTTCCTG	21	7	1
novel_mir_692	ATACTGCGTCAACTTCATGC	20	7	1
novel_mir_695	TGCCTGCTTTCCCTGCCCCAG	21	7	1
novel_mir_71	CTGGGCTGTTCTGTGACATC	20	7	1
novel_mir_719	ACACTACTTGAGCTGAGGCTAG	22	7	1
novel_mir_720	CGGGGGGCTGCCGGGGCCGCTGG	23	7	1
novel_mir_722	ACACTGGGACACTATGATGAGGCC	24	7	1
novel_mir_723	TTGACCTCTGTAGACCGACAGC	22	7	1
novel_mir_727	ACTGGCCTCGGAGGGACTCTGAT	23	7	1
novel_mir_732	TCCCGGGCTCCTGGCACTCTGA	22	7	1
novel_mir_746	ATCTGAGAGACTGAGATGGCA	21	7	1
novel_mir_748	GTGCGGATGAGGACTCGGAGG	21	7	1
novel_mir_778	CTGACCCATCTCTCATCCCAG	21	7	1
novel_mir_78	GCGGGCTGTGGCAGGGCACG	20	7	1
novel_mir_781	AGGCCTCATTGTGACTCTGGCT	22	7	1
novel_mir_785	AGGTTCATGAGGCAGTAGATTC	22	7	1
novel_mir_789	CCGAGGGCTCGGATGAGAACG	21	7	1
novel_mir_794	TAGGCGGCCGTCCATCTGTGCGAC	24	7	1
novel_mir_796	TAGCCATCGCACGAGCAGTAGTCC	24	7	1
novel_mir_803	CTCCATGTACTCTGTAGCTAC	21	7	1
novel_mir_804	CCAGAACCAGGACAAGGAGAGAA	23	7	1
novel_mir_807	TACGGGCCAGGATTGAAACTTT	22	7	1
novel_mir_818	TGCAGCATGGTCGGGGCACT	20	7	1
novel_mir_82	TCTGAACCCAGCATGCCCAAAA	22	7	1
novel_mir_822	GGGCTGTGAGTGTTTATGAGACT	23	7	1
novel_mir_834	AGGCAGGAGAGAACAAGAATGA	22	7	1
novel_mir_853	TCAAGTGGTTGAAGATGGATCA	22	7	1
novel_mir_856	CTCATTGGTGGCGTCGGAGGGA	22	7	1
novel_mir_860	TGAGGGTAGAGCTTCCTGGCACA	23	7	1
novel_mir_866	AGGAACCTTGGAGCTTCGGCAG	22	7	1
novel_mir_878	GTAGGCATCTGTTGGGACCCA	21	7	1
novel_mir_890	ATTAAATGAGTTAATACTTG	20	7	1
novel_mir_893	AGAGAATTGGGAACCGGTCGT	21	7	1
novel_mir_895	ACCCTCCTCCCGCCCCACCCGA	22	7	1
novel_mir_896	AGTGGAGGAAGAGCAGGCAG	20	7	1
novel_mir_901	AGCTGACTGGTGCTGCCGGAGAG	23	7	1
novel_mir_902	CCAAGTGACAGTCAGACCCT	20	7	1
novel_mir_913	GGGACGCGTCGGCCTCTGTGGC	22	7	1
novel_mir_914	GTTGGTGCAAATGCAATCGT	20	7	1
novel_mir_920	TGAGGCATCCCTGTCGTGGGA	21	7	1
novel_mir_922	TAGGACTGAGCTGAGAGCGGCT	22	7	1
novel_mir_940	CACTGTAGGAGAGAGGAGGCA	21	7	1
novel_mir_967	CTGGGAGGCGGTCGGTTCTGA	21	7	1
novel_mir_10	TTCCCGGTGCTCGGCGGCCG	20	6	1
novel_mir_1000	CCTTCCCTCCCGCGGCTGCA	20	6	1
novel_mir_1001	CGGGGGTAGCTGAGAGGCCC	20	6	1
novel_mir_1004	GCAGCCGGGGCTGGAGAACAGCCT	24	6	1
novel_mir_1006	ACCTTCAGACTCCTCTCACCCG	22	6	1
novel_mir_1009	CTAATTAGTCCTATGAGCCC	20	6	1
novel_mir_1015	CAGATTGTGTGGTAATGAGAGACC	24	6	1
novel_mir_1023	CGCGGGCTGTACTGAGAGCG	20	6	1
novel_mir_1024	ACTGTTGTACTCTTGCTCCT	20	6	1
novel_mir_103	TTGTTAGAGCAGGTTAAAAGAT	22	6	1
novel_mir_1034	TCACCTGGCATAAGCAATTCA	21	6	1
novel_mir_1041	CCGGATGACTGACCAAGAGGCTA	23	6	1
novel_mir_1044	TTCCACTATCAGACCTGTAGTC	22	6	1
novel_mir_1048	TTAATATGTACTGACAAAGCGT	22	6	1
novel_mir_1058	TCCACTGGAGACTTTGGGCTGCC	23	6	1
novel_mir_1075	CACCTTCCTGCCCTCAGGCTG	21	6	1
novel_mir_1077	GCTTGGTCCCTGAGACTCTGTG	22	6	1
novel_mir_1086	CATCTCTGTGGAATTTCCTGGA	22	6	1
novel_mir_1097	CGCCCCTTCTTCCTCCGGTCT	21	6	1
novel_mir_110	TGAATGGTCAGAGGTTTTGAA	21	6	1
novel_mir_1102	TATTGGTGAAGAGGAAGATGGAT	23	6	1
novel_mir_1105	AGCCCCGTGCTGTCCCCTCCT	21	6	1
novel_mir_1120	TTGGAGAACAGACTCTGCCACT	22	6	1
novel_mir_1123	CTGCCCCCGCCCGGCTGCTCGGA	23	6	1
novel_mir_1128	TGGGGAGGAAAGAGCCCTGGGCC	23	6	1
novel_mir_1132	ATCAGTACTTGTGACTTTGTT	21	6	1
novel_mir_1141	AGCAAAATAGTGAGACTGTC	20	6	1
novel_mir_1156	TTGGAAAAACAAGTAGGGTTGCCT	24	6	1
novel_mir_1158	AAAGTGACAGCAAAGAACAGAGA	23	6	1
novel_mir_1159	ACGAGACAAAACACTTCTGACT	22	6	1
novel_mir_1162	GGGACACAGAGCTCTGGGCTG	21	6	1
novel_mir_1163	TCTGTCATGCTGGGGAGCCCA	21	6	1
novel_mir_1165	ACTTGGGGGGTGTAGGTAACTGA	23	6	1
novel_mir_1169	TAGAAGAAAGGACCCTTGGTT	21	6	1
novel_mir_1172	ACTCCTGGTGCTGAGATGGACGG	23	6	1
novel_mir_1173	ACCTTCGGAACCATCTGGCGT	21	6	1
novel_mir_119	GCCTCGCCGCCGCCTCTGCTG	21	6	1
novel_mir_1191	CCGGCTGCTTGTTCCTGTGTGCC	23	6	1
novel_mir_1198	TTATGGCAGGGGCTGGGAATTTT	23	6	1
novel_mir_120	TGCGACCTGACCCCTGACACGG	22	6	1
novel_mir_1208	GGGCCCAGGACTTCAAGAGCT	21	6	1
novel_mir_1216	CTGGCTCTGCTCTTGACCGCC	21	6	1
novel_mir_1221	CACCCACCATCAGACTTAGAC	21	6	1
novel_mir_1223	TACCCATTTCTGGAGTCAGGAT	22	6	1
novel_mir_123	GTGCCCCGGGTCAGACTCTGT	21	6	1
novel_mir_1230	CTAGAGATTGTGGGGGAACAACA	23	6	1
novel_mir_1239	GGAGTTAGTTGGAAAGGATG	20	6	1
novel_mir_1240	CGGGGGGCTGCCGGGGCCGCTG	22	6	1
novel_mir_1243	GAAGGTGTTATGTCTGGCTG	20	6	1
novel_mir_1249	CGCGGGCAGCCTGTTCTGAC	20	6	1
novel_mir_1256	AAATGAATCATGTTGGGCCTGTAA	24	6	1
novel_mir_1263	AATTCCTTTTTCTCTTCCTCAG	22	6	1
novel_mir_1272	CTGCCCTCGCCGGGGCTCCGCGGC	24	6	1
novel_mir_1273	GAAGCAGCGCCTGTCGCAACT	21	6	1
novel_mir_1289	AGGCTGCAGAGTCCGTGGAGC	21	6	1
novel_mir_1292	AACCAGCAGGGCCAGACTTG	20	6	1
novel_mir_1293	AGCAGAGACGTTGGAACTGGGCT	23	6	1
novel_mir_1294	TGACCCTGTGGGCCTGTGGCCT	22	6	1
novel_mir_1300	TCCGCCTTTGGATCTCTGGACC	22	6	1
novel_mir_1301	GGGACTGTGGCCAGGGCCCGGC	22	6	1
novel_mir_1304	CCACCCTGCTCTCCCCGGAGG	21	6	1
novel_mir_1309	TCCCTCTCCCTCCTTGCTCCTA	22	6	1
novel_mir_1312	ATAGACAGCTGAGCAGGAGGGC	22	6	1
novel_mir_1314	GAGGACCTGGCCTGCGCTGC	20	6	1
novel_mir_1315	AGTGTGGACTTGGGGAAAGT	20	6	1
novel_mir_1325	TGGCTCCTGTGCTCTGCCTGCC	22	6	1
novel_mir_1327	AGTAGGAAATAGGGTTCTAGCT	22	6	1
novel_mir_1331	ATTGAGATGCTTGTAGGACA	20	6	1
novel_mir_1334	AGGACTCCAGCTCATGCGCCG	21	6	1
novel_mir_1335	CATGTGGGCACTCTGCTAGG	20	6	1
novel_mir_1339	CTTCCGGATGACTGACCAAGAGGC	24	6	1
novel_mir_134	ACTTTCACAGCGCGGCGGCTG	21	6	1
novel_mir_1345	GGGACTCATTCAGCTTTGGGAT	22	6	1
novel_mir_1346	ACCCGGCACTGGCTCTTCATC	21	6	1
novel_mir_1350	GAGACCCGGGATCGAAGTCAGCTG	24	6	1
novel_mir_1362	CTGGGCGTAGCGGTGACGAAT	21	6	1
novel_mir_1367	GAGAGGCTTCTCTGGAGTTGGCCC	24	6	1
novel_mir_1372	ATCCCTAGACTGCCTGCACGG	21	6	1
novel_mir_1379	GGTCTTAGTTCCCAGTCGCGGCC	23	6	1
novel_mir_1382	ATTGCAGCTGGACATGGGTCT	21	6	1
novel_mir_1391	TTATGATCCCCACCAGCGGTTC	22	6	1
novel_mir_1394	GAGGCTGAGCCCTGACTGCCC	21	6	1
novel_mir_1397	CACATCCAGGACAAGAGCTGCGCT	24	6	1
novel_mir_1399	CCCTTCGGACTGCTGGAGGCT	21	6	1
novel_mir_1401	CTTGGGGCTCTTCACTCTCCA	21	6	1
novel_mir_1405	CTTCGGACTACTCTGCATTGCC	22	6	1
novel_mir_1408	ACTCACTGTTCAGGCTCTGACA	22	6	1
novel_mir_1419	CCTGGCCTGGCTGAACCCTTGAGA	24	6	1
novel_mir_1424	CCCGGTCGGACCTTGGCCGCCACC	24	6	1
novel_mir_1437	GAGAGATACAAGACAGGCAAGAAC	24	6	1
novel_mir_1443	GCAGAGGTCGCTGGACTGCACT	22	6	1
novel_mir_1446	GTAACTGCGCACGGCTGGCCT	21	6	1
novel_mir_145	CGCGCCTGCTCGAGCTCGGG	20	6	1
novel_mir_1450	ACCCAGCGATCGTCCATGGCCAG	23	6	1
novel_mir_1451	AGTGTGTTTTGGAGTACTGTC	21	6	1
novel_mir_1453	GTTAGAGTTTGGATTAGTGGGCT	23	6	1
novel_mir_1457	TTTAATCAAGGATCTCTTCCA	21	6	1
novel_mir_1459	GGAGCCGGGGCTGGGAGAGC	20	6	1
novel_mir_146	GTGACTGTCAGTCGGAAGCCA	21	6	1
novel_mir_1464	TTAAAGAGCTGCAGCGCGCACC	22	6	1
novel_mir_1481	CCGGCGCCAGGGACTGGACAGA	22	6	1
novel_mir_1489	TGTGCGATCGTTGTCAAGGC	20	6	1
novel_mir_149	AGACGGACTCGCAGGCGTGTGGC	23	6	1
novel_mir_1492	CGGCCCCTTGACTCTGCACCCAG	23	6	1
novel_mir_15	GCTGAGGTCAGGGCTGGGCGC	21	6	1
novel_mir_150	GGAGCCCGAGCCCGGAGCCTG	21	6	1
novel_mir_1503	GGTCTTGGATGAAGCGGCGGC	21	6	1
novel_mir_1510	CTCACTGCAGCCTCTCTTTTCCAG	24	6	1
novel_mir_153	AGAACTCAGTGCCAGCATTCAG	22	6	1
novel_mir_1536	GTGACTGTGGCAGCTTTGGGA	21	6	1
novel_mir_1570	AGTCATAGATGGACTCTGATATC	23	6	1
novel_mir_1579	CGACCCCGGCCCCCTCCCCCAG	22	6	1
novel_mir_158	GCGCGGCACCGGGGATGGCGGACT	24	6	1
novel_mir_1584	CACCGACTCTGCCCGTCCCAG	21	6	1
novel_mir_1587	TAGGACTACAGATGCGTGTC	20	6	1
novel_mir_1592	TGGGACTGAGGGCTGCAGGTG	21	6	1
novel_mir_1594	CCCGCCCGGCCGCGCCCGTG	20	6	1
novel_mir_1612	TCCGGGCTAGTATGGCTCTG	20	6	1
novel_mir_1615	AGGCCTGCTCTGGGCCGCCCTGC	23	6	1
novel_mir_1634	AAGGACAGGTCTTGGGGGCCT	21	6	1
novel_mir_1635	TCCCTGTCCTCCCCCTGCCA	20	6	1
novel_mir_1637	ACCGGCTCTCTGACCTGGACCT	22	6	1
novel_mir_1639	TGACTTCAGGCTGGAGGGACCC	22	6	1
novel_mir_1640	AGCCGGGCCCGAGGCGCTGGACCC	24	6	1
novel_mir_1642	ACCGGACTCGCCTCTTCCAACT	22	6	1
novel_mir_1645	CCTTCTCGAGCCTTGAGTGTGCT	23	6	1
novel_mir_1647	TCTGTGCTGTCTCTATTACA	20	6	1
novel_mir_1649	ATATTTGGATAGATAGGCTT	20	6	1
novel_mir_1650	TAACAGGACAAGCTCTGACTCT	22	6	1
novel_mir_1660	CCCGTTTTACATGTTTGAACT	21	6	1
novel_mir_1665	CAAAGCAAAGCTCAGTTGGA	20	6	1
novel_mir_167	CCAGGCCCAGCTCGGACTGCC	21	6	1
novel_mir_1671	CTCATTTGATCCTCTGAAAGA	21	6	1
novel_mir_1672	CTGGTTGAGGGCGGGCGGGAG	21	6	1
novel_mir_1677	CCCTGCACCACATACGGACCC	21	6	1
novel_mir_1689	AGGGTCTGTGCTCTTAGCTCT	21	6	1
novel_mir_1690	AGGGCAGGTAGGGAGAGAGGCT	22	6	1
novel_mir_1699	TTGCTTTTCTGTCCCCACGTT	21	6	1
novel_mir_17	CTGTCTGGGTTTTCACTGTGCC	22	6	1
novel_mir_1703	GGGGAGAGACAATGAGCGGC	20	6	1
novel_mir_1706	TTGGGAAGAAAGGACATGACACTT	24	6	1
novel_mir_1708	CTTTGTCTCTCTGATGGAGTT	21	6	1
novel_mir_1714	TCCACTCAGGCCTTCTGACTC	21	6	1
novel_mir_1719	ATCCCTGAACTGTCCCTGGCT	21	6	1
novel_mir_1721	AGGGACAGGAGAGGCGGTGAA	21	6	1
novel_mir_1724	AGTTGGGGCTGGGGGCTGAGAA	22	6	1
novel_mir_1726	CCCCCCGGAGCGGCCCTGAGA	21	6	1
novel_mir_1737	ACCGTGACTCAGCACTCTGCTAG	23	6	1
novel_mir_1739	CAGGCATGTTAGGTCCTAGGGT	22	6	1
novel_mir_1743	TGTCCCTTTCTGATAGCCCTGCA	23	6	1
novel_mir_1744	TCCTGACGCTTCTCTCCCGC	20	6	1
novel_mir_1745	ACGTGACAGTGGCCTCCCAGT	21	6	1
novel_mir_1746	TTGAACTGGTTGCTTCCTCAGA	22	6	1
novel_mir_1754	TGGCTTCTAGATCGGCTCTGCC	22	6	1
novel_mir_1771	AGAAACCTTGACTTAGGACT	20	6	1
novel_mir_1772	CCCTGGCGCTGCACCTGGAGCC	22	6	1
novel_mir_1774	CTCTCTTGGCTGCGGAATTCTC	22	6	1
novel_mir_1779	GGAGCGGGCTGGACTAGGTC	20	6	1
novel_mir_1793	CCCGGGGCAGAGGGGGGCCGCG	22	6	1
novel_mir_1796	CCTAGGGTCCTTCTGTGGAGC	21	6	1
novel_mir_1799	CCCACAACAGTAGTAGGGGAC	21	6	1
novel_mir_1802	GGAGGCCAGGGCTGGGGCGGCACC	24	6	1
novel_mir_1803	AGGCCTATGAGAGACGGACTC	21	6	1
novel_mir_1804	TAGGAGCTATCAGAACTTAGT	21	6	1
novel_mir_1806	TTAGCTCCCTCTTCCCATGTT	21	6	1
novel_mir_1808	AGAGATCGTTCAGGGTGTTGTA	22	6	1
novel_mir_1815	CACTTTTGCCCTTATCCCTAGCT	23	6	1
novel_mir_1819	GTGCGTGTGGGCTGAGGGCC	20	6	1
novel_mir_1825	TAGTTTTATATTTTTGAGCCCT	22	6	1
novel_mir_1832	TCGAGACTGGACCACCCACA	20	6	1
novel_mir_1834	CGGATCTTGTGCTGCGCCACC	21	6	1
novel_mir_1847	ACGCGGGCTGGGGCTCTGTTCG	22	6	1
novel_mir_185	ATCTGGAGGTAGCAAGCATGGGG	23	6	1
novel_mir_1852	CGGCCGGAGCGAGCCTGCGGGA	22	6	1
novel_mir_1857	ATAATAATAGTAGTAACGCTT	21	6	1
novel_mir_1861	AGAGACCAGGAGCGGCGGCCGAGG	24	6	1
novel_mir_1873	CGCCGCTTTCTGGGCTCGCTCA	22	6	1
novel_mir_1878	CCCATCCTCTCACCCTGCCCCA	22	6	1
novel_mir_188	TTGACCCTCGTTCTCCCTGCT	21	6	1
novel_mir_1888	ATTTCCTTCTCTGAGGCACCT	21	6	1
novel_mir_189	AGCAGTCAGTGGCCAGGCCTG	21	6	1
novel_mir_1890	CTGAGTTCAGATCCCAGGCT	20	6	1
novel_mir_1892	CCTCTGCTAGGGATCTTTAGTC	22	6	1
novel_mir_1898	CATGAGGATGTGAACTGTTGGCT	23	6	1
novel_mir_1899	GAGTAGAGTTGGAGGAGTGCT	21	6	1
novel_mir_190	GCCTGACGCCGCCCGTCGCCG	21	6	1
novel_mir_1903	CCGGTCGCCGCGGTTCGCCGCC	22	6	1
novel_mir_1906	TAATGTGGACCTGTGTTGTTAC	22	6	1
novel_mir_1913	ATTCCTATCCCCTCTCCCCAG	21	6	1
novel_mir_1916	CCAGAGAAGGCTGCTCCTCACC	22	6	1
novel_mir_1930	AAGGTCCGTGAGCCTGCTGGC	21	6	1
novel_mir_1941	TCCAGTCGGTGTTGAGCACGGCGA	24	6	1
novel_mir_1946	GCGACTTCGCGCTCTGGGAGCC	22	6	1
novel_mir_195	CAGACTTCCAGAACCACAGTGC	22	6	1
novel_mir_1952	TCCCCCTCACACCTGCTTCTGGCT	24	6	1
novel_mir_1958	TAGGAGCTATCAGAACTTAGTGA	23	6	1
novel_mir_1959	AGAGGCGGTCCTGTAGCCGGGCC	23	6	1
novel_mir_1961	GTAGCAAATCTGTGACTGGGAA	22	6	1
novel_mir_1964	AGGAGAAAATGGGGCAGAGCTTC	23	6	1
novel_mir_1965	AGGTGCAGCACCTCCCGGAGACTG	24	6	1
novel_mir_1967	TCCATAGAGTGGACTGTCTGTGCT	24	6	1
novel_mir_1968	CACTCTCTGTCTTTGACACT	20	6	1
novel_mir_1970	TTAAGGTGTGGGATTATGAGAC	22	6	1
novel_mir_1971	TCCGTCGGTTCTCAGGAGGTGG	22	6	1
novel_mir_1974	AAACTAGGCTACAACTCCCT	20	6	1
novel_mir_1975	CCGGGCGAGCAGAGTAAGAAGCAG	24	6	1
novel_mir_1979	TTTGCTATTCAGTGGAAGAC	20	6	1
novel_mir_1984	CCACAGAATGCCATGTGAAGGAT	23	6	1
novel_mir_1986	TCTGGGCCTGGGCCCCCGCCGGA	23	6	1
novel_mir_1989	TCTACATTGTCACTCGGGCAAG	22	6	1
novel_mir_20	AAGGTCACGCAGCCTAGGGTC	21	6	1
novel_mir_213	GCCGGCTGTGAGGGGAGCGCGG	22	6	1
novel_mir_222	AGTGTAATCACTGGCTGAAAC	21	6	1
novel_mir_225	GGGGACCGAACTGTTGACGCCT	22	6	1
novel_mir_229	GTCTGTCGGCGTGTGCAAGCG	21	6	1
novel_mir_230	TGGCAAGCTCTGAGGGCAAG	20	6	1
novel_mir_238	CGGGGCTGGGCCAGGGCGGGCA	22	6	1
novel_mir_249	AATCTGTGACTAACTGACTACT	22	6	1
novel_mir_25	GTGGCATGGCCTGGAGCTCT	20	6	1
novel_mir_255	ACCGCCTCTGGACTTCAACTT	21	6	1
novel_mir_258	CCCAATAGGACTGCTGACCAG	21	6	1
novel_mir_265	TCCACTCAGGCCTTCTGACT	20	6	1
novel_mir_270	GAGGACAGGAGCCAGGGCCG	20	6	1
novel_mir_273	AGAGGAAGTAGGACATAAAC	20	6	1
novel_mir_275	GGTGAGGGAAGAAGCGGCGGCG	22	6	1
novel_mir_287	AGTAGAGACCTGGGTGTAGAC	21	6	1
novel_mir_290	ACCGGACCGCCGTGGGGGGCGC	22	6	1
novel_mir_293	AGGGAGATGAAGTGAAAACTC	21	6	1
novel_mir_296	GGGACCGGAACTAACCTTCGCC	22	6	1
novel_mir_3	AGTGTGTTTCATGGACGAGCAAC	23	6	1
novel_mir_303	TCACTGTCGCCTCCGCTCGCC	21	6	1
novel_mir_306	CCGCGGAGAGTCGAGCTTCCT	21	6	1
novel_mir_31	TCCATGGAGCTTCTGGCAAAT	21	6	1
novel_mir_316	TGAATGCCATCACCAGCCATCC	22	6	1
novel_mir_323	CGCGACCCCGGACTCCACGCC	21	6	1
novel_mir_326	CGCGGGCACGTGCGCTGACCG	21	6	1
novel_mir_328	CTCCCGGACTGCCACGCACAG	21	6	1
novel_mir_33	CCCTACCCACTGACCCTCTGCA	22	6	1
novel_mir_340	AGAGAAGAAACCCAGAGTGGCTGT	24	6	1
novel_mir_342	CGCGAACTCCCGTCCATGGC	20	6	1
novel_mir_354	GGGGGTAAGATCTGGGCTCAC	21	6	1
novel_mir_359	TCTGAATCCCTCTTCCTCCACT	22	6	1
novel_mir_36	AAATAGTTTGTGGCCGGGCG	20	6	1
novel_mir_366	CACTGCGGCGGCCTGGGCCT	20	6	1
novel_mir_369	CCGCGGCCCGGCGTTTCGTC	20	6	1
novel_mir_371	AGACTGAGAGCTCCTGGATGA	21	6	1
novel_mir_374	CGCACAGAGGCGGAGGCTTG	20	6	1
novel_mir_379	GGTGAAGGACCCCGAACTGCC	21	6	1
novel_mir_38	CCGGATGCTGGCAACCCCTGCC	22	6	1
novel_mir_382	AGGCTGAGCCCTGACTGCCCC	21	6	1
novel_mir_384	TTAAGCTGCAGCTCTGATGCC	21	6	1
novel_mir_398	CAGTAGTGACTCGGCTGCACACT	23	6	1
novel_mir_409	CCCTGAGGCGCTGAGCATCCGAG	23	6	1
novel_mir_412	CTTCGCATGGTATTCTGTGACT	22	6	1
novel_mir_418	CAGGCGGCCGGGCGGGATGTC	21	6	1
novel_mir_424	CGGTGGCGGCGGCGGCGGCGGGA	23	6	1
novel_mir_426	CTGGACACTTCTGGAAGGAGA	21	6	1
novel_mir_450	AGCTGGCAGAATTCGTAGGGAGAG	24	6	1
novel_mir_484	ACAGACCTGGATTCAAAAACT	21	6	1
novel_mir_490	AGGAGGGGAAGTAGGCAGCACT	22	6	1
novel_mir_493	AAGAGTTCGTTTTGGGGGAGCT	22	6	1
novel_mir_503	TTGTTCGCTCGCTGGCTCCTG	21	6	1
novel_mir_504	ATATAGATATCATCAGAGCTGT	22	6	1
novel_mir_507	CCCGCCGCCCTGTGCCCGCAG	21	6	1
novel_mir_508	TTTAAAGTTCTAGAACCGTGA	21	6	1
novel_mir_516	CGTGGTCTTCGGGGAGAGAGC	21	6	1
novel_mir_528	TCAATGAATTAGAGCTCATG	20	6	1
novel_mir_537	CCCCGGCGGCTGCCTCCTGAGA	22	6	1
novel_mir_539	CTGGGAAGAGGGTGATGAGGAC	22	6	1
novel_mir_541	GCGAGGGCTGGGCCTGAGTGT	21	6	1
novel_mir_542	GTCAAATTGAATGGGTCAGGA	21	6	1
novel_mir_553	CAGTTGAATGAGCTCATGGAC	21	6	1
novel_mir_554	ACTAGGCTATGTTTGGGAGGC	21	6	1
novel_mir_560	TGCCCGGGCTGATCTCGCGAG	21	6	1
novel_mir_564	CTGGCCCTCACCCTCTGCCGCC	22	6	1
novel_mir_570	CGGGCGTCGGGAAGTGCAGGGGT	23	6	1
novel_mir_578	CTCACCGGCCCGCGTCCCCG	20	6	1
novel_mir_59	AGGATCCAGAACGGCAGCCGGTCC	24	6	1
novel_mir_596	GGAATGAGGTCGGCTGGTAG	20	6	1
novel_mir_603	TCCGGCACTGGGGGGCACCGC	21	6	1
novel_mir_612	CTCGTGTGTACGTAGGACCCACT	23	6	1
novel_mir_616	TGAGGAGCTGGTGCACTACTGGA	23	6	1
novel_mir_618	CGGCGGCGCTGGTCGCGGGTCGC	23	6	1
novel_mir_619	ACCCCAAGTCGGGGAGGCCGGGCT	24	6	1
novel_mir_62	ACGAGGGTCGGCGCGCCGTG	20	6	1
novel_mir_631	ATGAGGACAGCAGCTCGGAGGCC	23	6	1
novel_mir_634	CCCGAAGTCCCCCAAGGCTG	20	6	1
novel_mir_642	AGGAAGAGACTCAAGGGGTAAAAT	24	6	1
novel_mir_643	CTGAGATCGTGCCACTTTGT	20	6	1
novel_mir_650	TATTTCCGGGGCTGGGTTAAC	21	6	1
novel_mir_651	AGAGAGGTGACCAAGAGGACT	21	6	1
novel_mir_653	ACCAATGAGCGCTCGGATCGAG	22	6	1
novel_mir_654	TCTCCATCCTGGCTCTGACT	20	6	1
novel_mir_658	TCCGCGTAGTTGGCGCTGCT	20	6	1
novel_mir_67	GGCCGGGCTCGGAGCTGCCGA	21	6	1
novel_mir_676	GTGAGGCCTGGATCCTGGCAGCCT	24	6	1
novel_mir_679	GGATGGCCCGTACTTTGGAACC	22	6	1
novel_mir_68	AGTCACCCTCACCGTCCGGCAG	22	6	1
novel_mir_682	TGCTGGGACTGGAAGTTCTGACA	23	6	1
novel_mir_683	TTCTGGCTCTGGGCCCCGGGC	21	6	1
novel_mir_696	AGGCGCTGACAGAGATCGGGTTGT	24	6	1
novel_mir_698	GCCGGCGGTGCGATGAGCTG	20	6	1
novel_mir_699	TGTCATGAACAATAAACAAGAGT	23	6	1
novel_mir_703	GGGACTGGGAACTTAGAGGAAAG	23	6	1
novel_mir_711	TTTCCAGCGTCGGGCCTCCGTC	22	6	1
novel_mir_716	TATGGATCCCTGTAGGTGGC	20	6	1
novel_mir_718	TTTGGTACTGACTGTCTAGCATT	23	6	1
novel_mir_73	TGGCTTAGTTTTCTGTAGTA	20	6	1
novel_mir_743	CCGACGTGAGAACAAGGCATCCC	23	6	1
novel_mir_747	TGCTGCCCCGAGGAGGTGTAGA	22	6	1
novel_mir_749	CTCGCAGCATCGGGCTCTGGCTG	23	6	1
novel_mir_756	TGTGGGTCTGTGCTGCAAGCT	21	6	1
novel_mir_757	TTGGCTAAGACAGACTGTGT	20	6	1
novel_mir_764	TGCTTTAACCTCTGCCTTGG	20	6	1
novel_mir_765	GGGGACTGGGCAGGACGAGG	20	6	1
novel_mir_774	CCGGACTAGGAGACTGAGGG	20	6	1
novel_mir_799	CTCTTCCTCCCTGGCTCTGC	20	6	1
novel_mir_8	CGAGAGAGGAAGTAGAGCACT	21	6	1
novel_mir_800	TACAACACAGTGGGGACCCAGA	22	6	1
novel_mir_801	GCAGTGAGATGACTGGGCTGGCA	23	6	1
novel_mir_812	CCCTCAGTCCGTATTGGTCTCT	22	6	1
novel_mir_826	TCTGTCCACCTTGCTTCTTCA	21	6	1
novel_mir_827	TCTGACCCCGCTGTGCACCCA	21	6	1
novel_mir_83	CGGGCCACCGAGGCGATGGTC	21	6	1
novel_mir_830	GCGCCTCGCGTGTCGGACCCG	21	6	1
novel_mir_831	CAGGGCTCTTGGATGGCGCT	20	6	1
novel_mir_841	TTGGGTGCCACTCTACCACAGA	22	6	1
novel_mir_842	TGTGTGGTAAGAGTCTGGGCC	21	6	1
novel_mir_852	AGGGTGACGTCTGGCTAGTTCCT	23	6	1
novel_mir_857	GCGCCCTTGGCGGCCTCGGGC	21	6	1
novel_mir_858	GCGTGGTGCCGGTGGGGGGC	20	6	1
novel_mir_86	CAGGAGTGGGCTGGCCGGGCGT	22	6	1
novel_mir_864	AGGACACTCTGATGGCAGCCC	21	6	1
novel_mir_87	GTCGAACCGAGCCGAGGCTAA	21	6	1
novel_mir_876	ATAATGACTGTTAAATGAGAA	21	6	1
novel_mir_88	GTGATGGGTCGGGGAAGAAGAGA	23	6	1
novel_mir_882	CAGCACGCAGGAGAAGAGGGC	21	6	1
novel_mir_883	CGATCTCTCCTCTGCTTCTTTACA	24	6	1
novel_mir_887	AAGGAACCGCTGGCAGTCGGAGG	23	6	1
novel_mir_904	CCTCGGAACCGCAGAGCGCCT	21	6	1
novel_mir_907	AGGAGGCGGCGGCGAGGCGTC	21	6	1
novel_mir_919	AGGCGGACAGGAGAGGGAGC	20	6	1
novel_mir_92	AGCTGTGTGGCCTTGGGGAA	20	6	1
novel_mir_927	AGTTAGTTATCTGTGAGCAT	20	6	1
novel_mir_929	TATAGGGCTGGTCGGGGGTG	20	6	1
novel_mir_934	GGCGGCGGCAGGTGTAGAGGAG	22	6	1
novel_mir_936	CCTGCAGACAGTGACAAGGCA	21	6	1
novel_mir_937	TTTATTGTCTGCGTCCTTTCTCAG	24	6	1
novel_mir_942	CTGTGTACTTCGGTTTGTGGGGCC	24	6	1
novel_mir_944	TTTCTCTCTCTGGCTCCCACTG	22	6	1
novel_mir_946	CTGTGAGAGGAACAAGAACCCT	22	6	1
novel_mir_947	AAATGAATCATGTTGGGCCTGT	22	6	1
novel_mir_949	AACACACTCAAGATTCTAAGACT	23	6	1
novel_mir_95	GAGAGGAAGGAAGCTGAGCCT	21	6	1
novel_mir_950	GGGGACCGGTAGCCGACTGC	20	6	1
novel_mir_956	AGGAGGAGGTGACTGAATGC	20	6	1
novel_mir_968	TCGGCGCGGGCGGGCAGGGC	20	6	1
novel_mir_971	CTGTGGGCTCCTGGGATGGTT	21	6	1
novel_mir_987	ATAGTAAGAGTAGAAGGCTGG	21	6	1
novel_mir_988	AAATGGGGATTGTGGACCACC	21	6	1
novel_mir_99	GGCTGAGCTGAGACTGGGGAGC	22	6	1
novel_mir_991	GAGATGAGGAAGGCAGGACAG	21	6	1
novel_mir_997	TCCGGAGTTGTAAGTGTTGA	20	6	1
novel_mir_1005	CAGGGAGCTGTCAGAGAAGAGCAG	24	5	1
novel_mir_1007	TGCCCCTCCCCCCATTGTCACA	22	5	1
novel_mir_1008	AGGGACACTCAAGAACTTCCGCC	23	5	1
novel_mir_1010	AAGGCCAGAGAGAGAAAGAGA	21	5	1
novel_mir_1012	TTTCCTAGTCCTGAGTCTCTGCG	23	5	1
novel_mir_1014	AGCCGAGGTCTGAGGTCTGTGG	22	5	1
novel_mir_1016	CCCGGGCCTGGCGGGGGCATG	21	5	1
novel_mir_1020	CGCGGACGTTCCGGGCGGCCGGCG	24	5	1
novel_mir_1021	TCTGCACTCTGTCCCCATCCCAG	23	5	1
novel_mir_1022	CCTGGGTGTGCTGACCTGTGC	21	5	1
novel_mir_1026	TTGAAAAGTTCACGATTGAGCAT	23	5	1
novel_mir_1030	TTCAGAGAAATGTTCAAAGGAT	22	5	1
novel_mir_1031	TCGCAGCGGGCGGGCAGGCTG	21	5	1
novel_mir_1033	TCTGGTACTGAAGCGAGATGAGG	23	5	1
novel_mir_1035	TCAGTTGGGCTTAAGAATCACC	22	5	1
novel_mir_1036	GATGAGGAGGATGAGGAGGAT	21	5	1
novel_mir_1037	TGGCTGTGAAGAGTTGAGTGAGTG	24	5	1
novel_mir_1038	GAGTTTTGTGGATGAGGAGGCC	22	5	1
novel_mir_1039	ACTGGAAGGTAGATCCGAGCC	21	5	1
novel_mir_104	TAGGAGCTGTGCTGGGGGCGTC	22	5	1
novel_mir_1040	GTCAAATTGAATGGGTCAGGATG	23	5	1
novel_mir_1043	CTGGGCAGGGGCTGAGGCGTC	21	5	1
novel_mir_1045	CCCTGAGGGCAGTGACTGGCT	21	5	1
novel_mir_1053	CGAGCGACCCTCTGAGCCCGGGT	23	5	1
novel_mir_1054	AGGCGGGCAGGTCCCTGGTCGGC	23	5	1
novel_mir_1055	TGAGGTTATGATGTTGGACT	20	5	1
novel_mir_1056	ACTTCAGTGACAGAATTAGGT	21	5	1
novel_mir_1057	ATTTGAGACCGTGGGACAGTACT	23	5	1
novel_mir_106	GCCTCCCGCTCGTTGCCGCG	20	5	1
novel_mir_1062	TGTGTGCGTGGGTCCTGCAG	20	5	1
novel_mir_1063	TGGCAGCGGCGGCGGCGGCGGC	22	5	1
novel_mir_1065	ACCCACTGCAGGCTGTCCTC	20	5	1
novel_mir_1067	TGAGGAACTAGATGAGCGAT	20	5	1
novel_mir_1069	CCGGGACGCATGCGAGCTGCA	21	5	1
novel_mir_107	TTGCAAAGGTCCGGGCTCCG	20	5	1
novel_mir_1073	TTGTGACTGGACCTCTGGTCC	21	5	1
novel_mir_1074	CCAGACCGGACTGTGTGCCC	20	5	1
novel_mir_1079	TATCTGGTCTGGGGGCCCTTGGCT	24	5	1
novel_mir_1082	CTCACTGAGGTGTCTCTGAAT	21	5	1
novel_mir_1083	AGAGGGGCTGGGCTGGGGCT	20	5	1
novel_mir_1087	AACGGAGGCGGCTCGCGGCCC	21	5	1
novel_mir_1091	TCTGGAGGAAGTGGGGCAAGAAG	23	5	1
novel_mir_1093	AACAGGTCCAGGAGTAGATT	20	5	1
novel_mir_1094	TTTTTTGGCTAGGACTTGAAT	21	5	1
novel_mir_1095	TAGACAATCTGTGTAGAGTGC	21	5	1
novel_mir_1098	TGCCAGGGCTGAGAGAGGAAGT	22	5	1
novel_mir_1099	TGGCAGGAGAGCAGGGTGACTG	22	5	1
novel_mir_1103	GAGAGCTGGGGCTCGGCCGCCTT	23	5	1
novel_mir_1106	CATGTCCCTGCCACCTGCCA	20	5	1
novel_mir_1107	TACTTCACTGCAGGCTGGTGCCC	23	5	1
novel_mir_1108	TCAAGACAGTAAATCCCAGGGCT	23	5	1
novel_mir_111	CAAGTAAGCGAACTGCAGAGT	21	5	1
novel_mir_1110	CTCTCACCCTGCTGCCTTGCA	21	5	1
novel_mir_1111	CAAGCTGGGGGACAGGGGCGCC	22	5	1
novel_mir_1113	TCTCTGCCGGCTTGATGGGCTA	22	5	1
novel_mir_1115	TAATGGAAAGGTACTCACAGA	21	5	1
novel_mir_1116	TCCTGGGTCTCTGTCTTGCCT	21	5	1
novel_mir_1119	CCTTTTGTGACTTGACTTCTGT	22	5	1
novel_mir_112	GCACAGATGCGTGTGAGTGCCTG	23	5	1
novel_mir_1121	TGTGGTTGGTTGGTTGGTTGGTT	23	5	1
novel_mir_1122	TTCCCCGCTTCCCCCCTAGG	20	5	1
novel_mir_1124	CCAGTTAAGGTGGATGGAAGG	21	5	1
novel_mir_1126	TGCTGGGGAGCCGGGCGGGCGG	22	5	1
novel_mir_1129	GCTCCTAGGATTTCAGCGGTCTG	23	5	1
novel_mir_1133	ACCAGGAGACCAGGTGGGCTG	21	5	1
novel_mir_1134	ATGCATTCAGAGGTTGGGTG	20	5	1
novel_mir_1137	TAGACTAAGAATGAGAAGGGCT	22	5	1
novel_mir_1139	AAGCGGCCTGGAGATTCGTCT	21	5	1
novel_mir_1142	CCCAGGAGGCTCGGATGAGGAC	22	5	1
novel_mir_1144	TTTGTGACTGAGTTTCCTGCT	21	5	1
novel_mir_1145	CAGGGTTCAGACTGACTGCT	20	5	1
novel_mir_1146	ACGGACCAGCAGACAGGCGCC	21	5	1
novel_mir_1147	ATGCTTTGGTCTTTGGACTGC	21	5	1
novel_mir_1154	ACCGCGGCCGTCGGGGCTCG	20	5	1
novel_mir_1155	AGGCTTTGGAGTGTTTTCTTC	21	5	1
novel_mir_1157	CTGACCACTGTCCTGGCCCCAG	22	5	1
novel_mir_1160	GTGTGTGCACCTGTGTCTGTCTGT	24	5	1
novel_mir_1164	ATGGGGAAGCAGATTTGGGT	20	5	1
novel_mir_1167	AGACAGATGGAAGTGGGGAT	20	5	1
novel_mir_1168	TTTATATATGCAGAGTGTAGC	21	5	1
novel_mir_1171	GTCGGCTGATGGGAATTGTAG	21	5	1
novel_mir_1174	GACTGCCGCCAAGTCGGCTG	20	5	1
novel_mir_1179	AGGAGATGAGCAAGTGACGGT	21	5	1
novel_mir_118	AGAGGGCTGCCTGGAGGGTGA	21	5	1
novel_mir_1180	TTTTGTGTGTCAGGGTGCAGG	21	5	1
novel_mir_1182	GTGGGTGCCGTAGGGGTCGGGACA	24	5	1
novel_mir_1183	TTGTTTTGTTTTTTGGTGCTG	21	5	1
novel_mir_1184	ACTCTTTAAGGATAGGGCTG	20	5	1
novel_mir_1186	CCATGTGTCTGGGCTGGGAAAC	22	5	1
novel_mir_1189	GAGGACGCGGGCTGGGGCCG	20	5	1
novel_mir_1190	TTGGGGCTGGAGGTATCCACA	21	5	1
novel_mir_1192	CTCCTTACATGGCGGCTGTAT	21	5	1
novel_mir_1193	AGGTTGGGGCGGCTGCTCGCT	21	5	1
novel_mir_1194	CATGACCCGCTGTCCTGTGCC	21	5	1
novel_mir_1195	CCTGTTCGTAAATGTTAGTGGA	22	5	1
novel_mir_1196	CCCTGATGAAGATGGTGAGAACTG	24	5	1
novel_mir_1199	TGTTGGCAGGAGCAGAGGATGACT	24	5	1
novel_mir_1200	TACTGTGTAGCTTTGAGTAAGTG	23	5	1
novel_mir_1206	CGGAGACCCCGGAGGCCGGC	20	5	1
novel_mir_1207	ACTGCTAGCAGCTGCAGGCTG	21	5	1
novel_mir_1209	AGTAGAGCCTGCCTGACGGG	20	5	1
novel_mir_121	GAAGCAGCAGCGTAGGGCCACTC	23	5	1
novel_mir_1212	GCCCTGGAGGCTCCTGGCCCT	21	5	1
novel_mir_1213	GTGCTGTAGGAAGCAGAGGGGG	22	5	1
novel_mir_1215	CTTATTTTCATATGCTGTGGATA	23	5	1
novel_mir_1219	TTCGAGATTCTGTGGCTGTCAA	22	5	1
novel_mir_1220	AAACTAAGCTACTTGCCTCTGA	22	5	1
novel_mir_1222	TATGGCGTTTTGGACGGGCT	20	5	1
novel_mir_1224	TCTCGGGGCAGTGACGAACT	20	5	1
novel_mir_1225	CCCGGCTCGCGCTCCAGGCGCT	22	5	1
novel_mir_1226	TCCCAGGAGCCGTACTCTGAC	21	5	1
novel_mir_1227	CGGGATGAGACACTGAAAGGGAT	23	5	1
novel_mir_1229	AGAGTCAAGGCAGTAGTTTTG	21	5	1
novel_mir_1231	CCTCTGACATCTTGCGCACAGC	22	5	1
novel_mir_1232	GTGGATGATGATGCCTCTGACA	22	5	1
novel_mir_1233	ACCCGACGGGATGAAGGGCT	20	5	1
novel_mir_1234	TTCATAGGTGGAGAAGAGAAA	21	5	1
novel_mir_1236	GAGAACTGTGGCTGCCCCTC	20	5	1
novel_mir_1237	GCAGTGAGGATTGGAGGAGCTG	22	5	1
novel_mir_124	CGCGTTACTGGAGGATGAGGA	21	5	1
novel_mir_1242	AATCGCTGATTCGGTTGCAGAGTT	24	5	1
novel_mir_1245	GAGGCTGGTGCTCCAGGCGGGCT	23	5	1
novel_mir_1247	AGAGGACGGGGGCCCAGCAGC	21	5	1
novel_mir_1250	CCTGAACTCACACCTCGGCGCC	22	5	1
novel_mir_1251	AATGGTGATGGCTTACTTGAGA	22	5	1
novel_mir_1253	CTGCCAGGAAACAACTGTGACT	22	5	1
novel_mir_1255	AATCCTGTTCAGTGCTCTGCT	21	5	1
novel_mir_1259	CCGGGCGGCTGGGCTGGGGCC	21	5	1
novel_mir_126	AAAGGGCTGGATTGAATGAGA	21	5	1
novel_mir_1260	TTTGTCCTGAGAGCCGAGCC	20	5	1
novel_mir_1262	GCTGGGCTGAGACTGCTGAAGA	22	5	1
novel_mir_1265	TCCTGACGCTTCTCTCCCGCA	21	5	1
novel_mir_1267	ATGAATCGCTGAAGTTGAGAG	21	5	1
novel_mir_127	GTAGCACTGGACTCAGTCCCT	21	5	1
novel_mir_1274	GGTGGCCTGAGACAGAGCTCC	21	5	1
novel_mir_1276	AATCCCACATGCGGACTGCAGA	22	5	1
novel_mir_1277	CTCTCTTCCGGATCATTGCA	20	5	1
novel_mir_1279	CATCTCCCGCCTCCTTTTCCCG	22	5	1
novel_mir_128	AGGACGAGCTCTGCTGAGGAGCA	23	5	1
novel_mir_1280	ATGCTTCCTGTTGGCATGGACT	22	5	1
novel_mir_1281	CGGATCTGGCTGTGGCGGGA	20	5	1
novel_mir_1283	AGAGGAGAGGACAAGGACAGT	21	5	1
novel_mir_1284	GAGGACAGAGCCGCCTTGCT	20	5	1
novel_mir_1285	TTCCGTCTGGGGATCTGACCTCT	23	5	1
novel_mir_1286	TCAGTGAGTAGGTCTAATACT	21	5	1
novel_mir_1287	AGGAGATGAGACAAGCAGACC	21	5	1
novel_mir_1291	AGGCAGCGGGCTCGGTAGGC	20	5	1
novel_mir_1295	CGGGCCCCACTTCTCCTTCCGA	22	5	1
novel_mir_1296	GGGAAGGGAGAGGGTAGAGCC	21	5	1
novel_mir_1297	CTCGTACGCAGAACTCGGGCGGCG	24	5	1
novel_mir_1298	TATCACCGAATTCTGATGGACA	22	5	1
novel_mir_1299	TCTGGACCGTCCTAGAGCACT	21	5	1
novel_mir_1303	ATCCCCGGACCCTCTCAGCCGTC	23	5	1
novel_mir_1306	TCTATTCTCAGCTGGCCTTG	20	5	1
novel_mir_1307	CCATGAGATACATAGACTGTA	21	5	1
novel_mir_131	CTCACGGCCCTGCCCCTGCAG	21	5	1
novel_mir_1310	CGTAGCTGCCGCCGGCCTTGG	21	5	1
novel_mir_1311	CCGGAAGAGCTGCTTGAACGCG	22	5	1
novel_mir_1313	CTTCGGGCTAGAATGATCCT	20	5	1
novel_mir_1316	TCGGGTGGAGGGGGCCTGGCGGGA	24	5	1
novel_mir_1317	GTGTGTAGAGAGGATGAGAG	20	5	1
novel_mir_1318	TCCGGCTTAGTCTCAGATCCAGGT	24	5	1
novel_mir_1319	GAGGACTCAGGCACTGGATGA	21	5	1
novel_mir_132	TTGTTTCCTGTTCAACCCCTT	21	5	1
novel_mir_1321	TTTTCTGTGTTCCAGTCGGCC	21	5	1
novel_mir_1324	AGGCGCGGGCCGGGCGGTGCGCA	23	5	1
novel_mir_1332	TGGCTGATGGACTGGAACCCA	21	5	1
novel_mir_1333	ATTCGAAGTGTTTTATCTCT	20	5	1
novel_mir_1337	ATTATGAGAATGGCTGAACG	20	5	1
novel_mir_1338	CGGGCGGGCGGCGAGGGGCTGGG	23	5	1
novel_mir_1341	CTGGGCTGGGCTGGGCTGGGCA	22	5	1
novel_mir_1342	ACAGAGTCGACTTAAGGAAG	20	5	1
novel_mir_1343	TTGAGGGGACTCGGGGCCAGA	21	5	1
novel_mir_1344	GTCGTGATTGTGCCCGGGCG	20	5	1
novel_mir_1347	AAGGCCTTTCCATCTCTGTCT	21	5	1
novel_mir_1348	GGTTCTTCTTCGATCATTGGGT	22	5	1
novel_mir_1353	AGTGGGTCAGGGCTTCTTCTCT	22	5	1
novel_mir_1354	TATGTTCTTGGCTGTTTTCTGA	22	5	1
novel_mir_1355	GTGTGGCTGCGCGCGCCGGGAG	22	5	1
novel_mir_1356	TGTCATGGATTCTGAGTCTG	20	5	1
novel_mir_1358	AGATCTCGGAGGCGGGCGCTCGG	23	5	1
novel_mir_1359	GATTCTGACAGAGCTTTTGACC	22	5	1
novel_mir_1360	TCAGATTGCTCCAGGGAGAC	20	5	1
novel_mir_1361	AGAGGCCGGTGCTGTGAGTC	20	5	1
novel_mir_1364	TGACTAAGTAGATGTACCCCG	21	5	1
novel_mir_1365	AAGAGAGAGAACCTGGACTAG	21	5	1
novel_mir_1366	CCTGTTTCAGCGGTGACGGCT	21	5	1
novel_mir_1369	AGCCTGGTTCTGTTTCTCTGGATT	24	5	1
novel_mir_137	CTGCCTCTGAACACACAGCACC	22	5	1
novel_mir_1371	CCGGCGGCGCTCGGACCGGGCC	22	5	1
novel_mir_1373	CTGTTCTCTGTTACCTTGAGCC	22	5	1
novel_mir_1375	GATCTGAGGGGAGGGCTGAGGGCC	24	5	1
novel_mir_1377	AGAGGGACCGCGGGAGCCAGAGA	23	5	1
novel_mir_1378	CTGCCGGACGGCGACTGCGGCCT	23	5	1
novel_mir_1380	ATGGACCCAGCACCCACTTTGA	22	5	1
novel_mir_1381	GTAGGGGACTGAGGAGATGACA	22	5	1
novel_mir_1384	TCCCTGTGATCTGGCCCAACCC	22	5	1
novel_mir_1385	AAAGACTGTCAAAGTAGGCT	20	5	1
novel_mir_1388	TCTGTATGTCTCCTAACAGCCT	22	5	1
novel_mir_1393	GTAGCTGACTCCTGAACCGTGTG	23	5	1
novel_mir_1396	ACACAGTGAGACTCCAGGAC	20	5	1
novel_mir_1400	AAGAAGAGCTCTGCGTGGGAGGA	23	5	1
novel_mir_1402	TAGGGATCAGGCTCAAGGGTCA	22	5	1
novel_mir_1403	ATTTTTTCTGGAGATTCTGTTC	22	5	1
novel_mir_1404	GTTAGTCGGCGCTCACTCCCGG	22	5	1
novel_mir_1407	CGGTGGATTGTGGGCTGGGGGC	22	5	1
novel_mir_1411	AGAAGGACTGCAGCTCGCCCACC	23	5	1
novel_mir_1412	CTTGGAGAACTGGGGCATCTGAT	23	5	1
novel_mir_1413	ATTTGGGCTGGTCTCTGAAA	20	5	1
novel_mir_1414	TTGGGCTGCCCTCTGTACTCC	21	5	1
novel_mir_1416	TGCAGAGAGAGGACATTGTGAA	22	5	1
novel_mir_1417	ACTTGTCTGACCTTCCCCATTT	22	5	1
novel_mir_1418	CTTTGTGGACCTGGGATGTGGA	22	5	1
novel_mir_142	AGCTGAGGACTCTGCCTGGA	20	5	1
novel_mir_1421	AGCCCAGGGACTCTGATGAGAGA	23	5	1
novel_mir_1426	GCTTAAAGTGTCGGTGCTTTTG	22	5	1
novel_mir_1427	CATCATTTGCCTTTGTACTA	20	5	1
novel_mir_1429	AGAGGGTTCGGAGCGCGTGCGTGG	24	5	1
novel_mir_1431	GGTGGCTTGTGGATAACGCTCT	22	5	1
novel_mir_1432	AATATGATGAACTCTAAACC	20	5	1
novel_mir_1435	AGGCTGAGAACAGATGAGAGCT	22	5	1
novel_mir_1439	CTGGACTGGAGTGTTGGGGGC	21	5	1
novel_mir_1441	TGTTGGGGCACTAGATTCTCTGG	23	5	1
novel_mir_1442	GTTTCTCCCAGATCTGCAGGCC	22	5	1
novel_mir_1445	CAGTCCTGAGCTCCACCCCCTCA	23	5	1
novel_mir_1448	CAAGCTATGGACTGAATTGCT	21	5	1
novel_mir_1449	AGCGGACGTGTCCGGGGCGCC	21	5	1
novel_mir_1452	TGAGCTCTGGCTGAAGGCCTT	21	5	1
novel_mir_1455	CCCGGACTGGGCGCCCGAGCTCTG	24	5	1
novel_mir_1467	TGAGCTCAGGGCCTGGCCCCC	21	5	1
novel_mir_147	CGGCTGGGAGCCGAGGACCAG	21	5	1
novel_mir_1485	GGGCAGCGCAGATGGAAGGGC	21	5	1
novel_mir_1497	TGTATGTATGTAGACGTATA	20	5	1
novel_mir_1501	ACTGGACGGTGCTGTGAGAA	20	5	1
novel_mir_1509	TGGGCTGGGCGCTCCCGCGGGGG	23	5	1
novel_mir_151	AGGCCAGGGCTGGGGCGGCAC	21	5	1
novel_mir_1516	TATGGCTGGGAGAAAATATGT	21	5	1
novel_mir_1524	TCCCAGGAGCTCTCTGTGTCCCT	23	5	1
novel_mir_154	GCGCGCCCTCTAGCTCGCCCG	21	5	1
novel_mir_1543	CTGGCCGTGGTCGTGGCGGC	20	5	1
novel_mir_1549	TCCATCCTGGTCTTCTTCTGT	21	5	1
novel_mir_155	TCCGGATTCTGTAGTGGCTTT	21	5	1
novel_mir_1572	CGGACGTCGTCCCCTCCGCCC	21	5	1
novel_mir_1598	GGGTGAGGGCTTCTGATTATGGA	23	5	1
novel_mir_1599	GAAGGCAAGGAGTTAGGAGTAG	22	5	1
novel_mir_160	GGGGCTGAGGCCTGGCGCCC	20	5	1
novel_mir_1603	CTGAAATCTGAACTGTGTTCA	21	5	1
novel_mir_1605	CCGCCGGGTCTCCCTATCCCAG	22	5	1
novel_mir_1607	CTGGGGCATTGGGGCAGGCAGT	22	5	1
novel_mir_1608	AAGAATCTAGATGTGTAAGACT	22	5	1
novel_mir_1609	TATGCATATATATGGATATATG	22	5	1
novel_mir_1611	TAGGTCACTGGGGTCAGAGC	20	5	1
novel_mir_1614	CGGGGGAAGGCGCTCTGGCGGA	22	5	1
novel_mir_1616	GCGGGCGGGCGGCCGGCGGGC	21	5	1
novel_mir_1621	CCCGGCAGCACCTGAACCCGG	21	5	1
novel_mir_1622	GGGAACTCGAGCCAGGGAAGTGG	23	5	1
novel_mir_1623	TCCATGGGCACACCTGAATGAC	22	5	1
novel_mir_1626	TCTAAGTTCTTGCAGTTGGTG	21	5	1
novel_mir_1629	CAGAACCGACCGCCTCCCAGCT	22	5	1
novel_mir_163	AGGGACACAGCTCAGCGCCG	20	5	1
novel_mir_1630	GTCGAGTCGTTGAGAGGCTGC	21	5	1
novel_mir_1631	GCAGAAGGCCGTGGTTTGACTG	22	5	1
novel_mir_1636	CTGAGGGTAGAGCTTCCTGGC	21	5	1
novel_mir_1638	TGCCGGACTGTGGCCGAGGGACT	23	5	1
novel_mir_164	AGATGAGACCGGGACCTGCCT	21	5	1
novel_mir_1641	GGGTGATGGGACTGGGGACACTA	23	5	1
novel_mir_1644	CCAGATCTTACACGACTTTGTG	22	5	1
novel_mir_1651	CGGCAGAGAGAGAGCTCGCGGG	22	5	1
novel_mir_1652	ATTATGATGTATTATGAAAGT	21	5	1
novel_mir_1653	CTGGGGCGAGAGAGACTGAA	20	5	1
novel_mir_1654	TAATCCTTATGTCCGCTTTCCT	22	5	1
novel_mir_1657	AGTCCTAGTTGGCATTGGCCT	21	5	1
novel_mir_1658	ATGAACCTTTCTTTCTCTGACA	22	5	1
novel_mir_1661	TTTTGACAAGGAGACTGGCTT	21	5	1
novel_mir_1662	TAGGCTCAGACTCTTCCTGAGA	22	5	1
novel_mir_1666	ACCGCGGCCGTCGGGGCTCGCT	22	5	1
novel_mir_1668	CTAGCCCAGCCCAGTCCCGCC	21	5	1
novel_mir_1669	AGGTTGGACAAGGCGAGGTCTGA	23	5	1
novel_mir_1673	GCCGGCGCGGAGGAGGGGAC	20	5	1
novel_mir_1674	CGTGGGGATTCAGGACTGTA	20	5	1
novel_mir_1676	TAGGTCACTGGGGTCAGAGCCA	22	5	1
novel_mir_1678	ACGGAGATGGTGTAGATGCT	20	5	1
novel_mir_1679	TTCTGTTAACTCTAAAGGGA	20	5	1
novel_mir_168	GCAGACAGGTTCCTCCGAACTG	22	5	1
novel_mir_1680	TGCAGGAGTGACTTCGGGTGCCT	23	5	1
novel_mir_1682	CTCAGATGGATTTGGGAGGGCT	22	5	1
novel_mir_1683	TATGCTGACCCCTCTGCTCCT	21	5	1
novel_mir_1684	CTGTGCTGTGCGGGCTGCCCGA	22	5	1
novel_mir_1685	AGATGGAGAAACTGATGCACA	21	5	1
novel_mir_1686	GGGCGCGCAGGGACCGGCGGAC	22	5	1
novel_mir_1687	CAGGGCTGGGGCCGGGCGGG	20	5	1
novel_mir_169	CTGTGACTCTCCGCTTTCTGCT	22	5	1
novel_mir_1691	TCGAGGATGAAGTTAAATAGAA	22	5	1
novel_mir_1692	GTTGGAATGGACTACAGACT	20	5	1
novel_mir_1695	AGGGATGTAGCAAGATAAGAGGA	23	5	1
novel_mir_1696	AGGATAGGCTCACCTTGGGAG	21	5	1
novel_mir_1697	GGGCGGTCGGCCGGGGTGCGGCA	23	5	1
novel_mir_1698	AAAAGAGACTTTCTGGAGCCT	21	5	1
novel_mir_1700	AAGGTGCGCAAGAGAGGAGGGCC	23	5	1
novel_mir_1701	TAAGGACAAGCCTAGGCGGAGA	22	5	1
novel_mir_1704	CAGGGACTGCAGCGGACAGC	20	5	1
novel_mir_1707	ACCGAGCGGCTGGAGAGTCTTT	22	5	1
novel_mir_1709	ATGTGGTCTGAGCGTACACA	20	5	1
novel_mir_1710	AGACATTGAGAGACTGGAAAGT	22	5	1
novel_mir_1712	GCCGGTCCCGGTGTGATTGCTG	22	5	1
novel_mir_1715	TGTTCATAGGTGGAGAAGAGA	21	5	1
novel_mir_1716	ATGGGGCTGGAGGACAGAAGA	21	5	1
novel_mir_1717	TTGACTCAGATCTGCACATAG	21	5	1
novel_mir_1722	TTGGCAAATCAGAACCTAGCTG	22	5	1
novel_mir_1723	GAGGTGGACAGATCTGAGAGAT	22	5	1
novel_mir_1725	TGCGCGGAGAGGCTGAAGCC	20	5	1
novel_mir_1727	TTCCCGGCTGGTCGGCGCTCCT	22	5	1
novel_mir_1729	AAACCTGAGAACTTAAAAGAGA	22	5	1
novel_mir_173	CGGCGACGAGCTCCGAGCGGGA	22	5	1
novel_mir_1733	CTGCTTGCCAACTCAACCGTGCT	23	5	1
novel_mir_1734	GTTGATTGGAGAGTTCAGGAT	21	5	1
novel_mir_1735	TTTTCTTTTCTCAGTGGACT	20	5	1
novel_mir_174	GCGCGCGGGTAGGGCAGAGACTG	23	5	1
novel_mir_1740	TCTTCCTCCGGGCGTCCCCAG	21	5	1
novel_mir_1755	TGCGACTCTGCACTGGTTGACT	22	5	1
novel_mir_1756	AGCGGCTGCGGGATTCTGGCCT	22	5	1
novel_mir_1757	TCTTGTTGGAATGTTAGGATGT	22	5	1
novel_mir_1758	TCTGTGTGCTTCAGAGCGAGT	21	5	1
novel_mir_176	TGGGTGTTGGAGAAGAGCTTTG	22	5	1
novel_mir_1761	ATTGAACTCAGCATCCAGGGC	21	5	1
novel_mir_1765	AAATGAGACACATGTGACTCCT	22	5	1
novel_mir_1770	TCTGGGCGTAGTAGTGACGAAT	22	5	1
novel_mir_1775	TTGACTGGGACAAGCCCTGGAGCC	24	5	1
novel_mir_178	AGTTGAGAGGAGTTGGAGCC	20	5	1
novel_mir_1782	AGGGGACTGGAGGGGAGGGGA	21	5	1
novel_mir_1786	GGCCGGGGTGGGCGCGGGCCGCCC	24	5	1
novel_mir_180	AACTCGAAGTGCTGGATCTC	20	5	1
novel_mir_1807	TGACTATACTGTATTCTGACAGT	23	5	1
novel_mir_1811	TCTAGGACTGCCTCCCACTGCGG	23	5	1
novel_mir_1817	TGTTGGAGTGGAGAGATATCG	21	5	1
novel_mir_182	GCCGCGAGGGGAGTAGGGCGC	21	5	1
novel_mir_1820	GAGGCTCTGAGCCCTTGGCCCA	22	5	1
novel_mir_1824	CTGCACCCTGTTGAGGGCTA	20	5	1
novel_mir_1827	TGCTCCTCGAGCCCTGTTGCTG	22	5	1
novel_mir_183	CGGAGTGAGCGCAGCGGGCG	20	5	1
novel_mir_1830	TGTTTCTCTGAGGCTGGCCT	20	5	1
novel_mir_1835	TATTCTGCTTCTAATTTCACA	21	5	1
novel_mir_1838	CTTACCTTATATTAGGCTCT	20	5	1
novel_mir_1843	TGTGTGTGTTTCTCTGTCTCCC	22	5	1
novel_mir_1844	AGGTGACAGTCACGGAGGAT	20	5	1
novel_mir_1851	CGCGGATCGAGGTCTGGCCC	20	5	1
novel_mir_1854	ACCTGGACTCCAGCAGTGCC	20	5	1
novel_mir_1856	TAAGCGGCAGCAGCAGCAGCTG	22	5	1
novel_mir_186	CGCGGGCTGGGCGCTCTGGCGGT	23	5	1
novel_mir_1867	GGCGGAGTTTGCGCTGCGGACCT	23	5	1
novel_mir_1869	CTTGAGCCGGGAGAAGTGAGT	21	5	1
novel_mir_187	GCGCGGAGACCCTGGGAAGGA	21	5	1
novel_mir_1875	GCGGAGCCCGCCCGCCGGCAGC	22	5	1
novel_mir_1881	AATAGAAGGACAGACAGACC	20	5	1
novel_mir_1886	TTCAGCTGCTGGAACCCCGGGGAT	24	5	1
novel_mir_1889	GGGCACCATGGCTGTTGGAC	20	5	1
novel_mir_1891	TCCCAGTAGAAGCTCTGCCTACG	23	5	1
novel_mir_1894	GGTGAAGCTGAGCTATGGACT	21	5	1
novel_mir_1895	GTAGAGAATCAAGAGAATTGGTT	23	5	1
novel_mir_1900	CCTGAAGCCTAAAGCCTCTCTCT	23	5	1
novel_mir_1904	AGACCCCGGACTGGGCGCCCG	21	5	1
novel_mir_1908	GTTGCAGAAGTTGGATCCACTT	22	5	1
novel_mir_1909	CAGGAGACCCTTGTTTAGGACT	22	5	1
novel_mir_191	CTCGGCGGTTCTGGCTCCCG	20	5	1
novel_mir_1910	CGGATGACTGACCAAGAGGC	20	5	1
novel_mir_1911	CGGGCCGGGCCGGGGCGGGGCCG	23	5	1
novel_mir_1914	ATTGAGGTTTTATCTGAGGGGAT	23	5	1
novel_mir_1915	AGTGTTGGAGCTGGGATTCAGAC	23	5	1
novel_mir_1917	GACTGTGTGCATGTGTGTATTATG	24	5	1
novel_mir_1919	AGGGGCGCGGCCCAGGAGCTCA	22	5	1
novel_mir_192	CAGAACACTGAGTACCCAGAA	21	5	1
novel_mir_1922	TTGCAAAGGAATCCTGGGCCT	21	5	1
novel_mir_1923	AATGAGGGTGAATGTAAAGCT	21	5	1
novel_mir_1924	TAGCAGCTGTGTGATCTTGGGC	22	5	1
novel_mir_1926	AGGACTGCAGGACTGGTTCCTG	22	5	1
novel_mir_1928	GCCTGTGGAGAAGTCAAGAACT	22	5	1
novel_mir_1929	AACGGGGGCAGGGAGAAGAGGAAC	24	5	1
novel_mir_193	GAGGATTGGGCCGGGGATGGGAG	23	5	1
novel_mir_1931	GAGAGAAAGCAGCTGGTGGAGCT	23	5	1
novel_mir_1932	TGCTGTGTGATTCTGGAGAGC	21	5	1
novel_mir_1933	AAAATTGCAGAATCACAGGATC	22	5	1
novel_mir_1934	CTCTTACCCTCCCCTTACCCTCC	23	5	1
novel_mir_1935	AAGAGGAATGCCTTGCAATGAGA	23	5	1
novel_mir_1936	CAGAGGCAGTGAAAGAAAAC	20	5	1
novel_mir_1937	CAGGCTGGCAGGGAATGGGGAGA	23	5	1
novel_mir_1938	CTCGCGGAGGCTGGCCGGCGCC	22	5	1
novel_mir_1939	GTTGAAGTTAAATGGCTGTAC	21	5	1
novel_mir_1940	AGCTGGGGCTCATGGGCCACCCT	23	5	1
novel_mir_1948	TGTCTCTCCCTTCTGCCCACC	21	5	1
novel_mir_1949	ATGGAAGGGTGTCTCGCTGCA	21	5	1
novel_mir_1950	CCGGCCCGGCCCGGGGCGGCGGC	23	5	1
novel_mir_1951	CAGCCTCCTCTCTGCCACCCCT	22	5	1
novel_mir_1955	CTGGGTATGGAATCTTGCGGCATC	24	5	1
novel_mir_1956	CCGGGACTGAGGCGGCGTGGGA	22	5	1
novel_mir_1957	GAGGACAGAGCCGCCTTGCTCC	22	5	1
novel_mir_196	GTACTGCTGGCTGCTGGGTCT	21	5	1
novel_mir_1960	AATATGTGACTTTGATTTCAAGT	23	5	1
novel_mir_1962	TCTGGTGGAACTCTGAGAAC	20	5	1
novel_mir_1963	TCTGGTGGAACTCTGAGAATT	21	5	1
novel_mir_1969	TTGTTGCTCCTATTTGTTTATC	22	5	1
novel_mir_197	AGGAGGAGAAGCTGGGGCCC	20	5	1
novel_mir_1973	AGGCCGGCGGCGGGCGTGGAACT	23	5	1
novel_mir_1976	AAGCAAGGAAACATGAGCAGGA	22	5	1
novel_mir_1978	ATGTCATGCAGAGGAGTAGCTTTG	24	5	1
novel_mir_1981	AAAAGACCTGGTTTCTGATCCT	22	5	1
novel_mir_1982	CATCTTGGACTGGGGAGAGC	20	5	1
novel_mir_1983	TGAAAGAGAGGAAAAGAAGCTGTT	24	5	1
novel_mir_1985	CCTGAAGACTCATTCTGACAAAA	23	5	1
novel_mir_1987	TAGGGGGTGGGACTGCCTGGAC	22	5	1
novel_mir_1988	TTTTTGACTTTGGAAGGCATCCA	23	5	1
novel_mir_199	TCCGTCCGCGTGTGGAAGGTC	21	5	1
novel_mir_1990	GTAGGATTAGATGGATGATGGT	22	5	1
novel_mir_1993	GCAGATTGTGAGTAGACCCA	20	5	1
novel_mir_1994	ACTGGGAGGTACAAGAACCTGCT	23	5	1
novel_mir_201	CGCCCGGCCCGCACTCTGCGCCG	23	5	1
novel_mir_209	GGCGGCGGGCTGTGAGGACGGCT	23	5	1
novel_mir_21	GTCGGCTGATGGGAATTGTAGT	22	5	1
novel_mir_210	CTCGGCGCTGCCGGAGGGGC	20	5	1
novel_mir_211	TCTGTTCCTGAACCTAGCATGA	22	5	1
novel_mir_214	CAGGGCAGCAGGACATGGTAGA	22	5	1
novel_mir_215	CATCTTAAAAGGACTACCTGCC	22	5	1
novel_mir_218	AATAGTGTACGCCTGTGGAGGC	22	5	1
novel_mir_219	CGGCTGTTGCGCTCTGCCACT	21	5	1
novel_mir_22	GGAGGCGTCCTGGAGTCGGGGC	22	5	1
novel_mir_221	ATGGGATTTGTGAGCATATGCT	22	5	1
novel_mir_223	CCAGTCAGGCTGTCAGTGGAT	21	5	1
novel_mir_224	GTGAGCGGCGGGCTAGAAGGC	21	5	1
novel_mir_226	CTCTGCCAATACCTTCTCCCG	21	5	1
novel_mir_227	GAGGGCGTGCGAGCTGAGCC	20	5	1
novel_mir_23	AGCGGCTGGCAGAGACAGAGG	21	5	1
novel_mir_231	TCGGGCTGCGGGCCGGGCCTGC	22	5	1
novel_mir_232	TCGGTGGGCACCCTGAACACT	21	5	1
novel_mir_233	GCGGCACTAGGAACTGAAACCG	22	5	1
novel_mir_234	AGCGAGGGAGTCGGAACAAG	20	5	1
novel_mir_241	CTGCTGTGCTCGAGCCTGGGA	21	5	1
novel_mir_245	GGCGAGAGTTGGCGCAGGCTT	21	5	1
novel_mir_250	AGGAAGAATATGTCTTTGGACAA	23	5	1
novel_mir_252	TCACAGAACAGTAAAGACCCT	21	5	1
novel_mir_256	GAGAGGCGGCCCGGGGCGGGGGT	23	5	1
novel_mir_257	CCTCGTGACCCCTGTACTAG	20	5	1
novel_mir_26	TGCTGGCCTCCCCTGAGCGCC	21	5	1
novel_mir_260	GTGCTCTGGGCGGCGGGCGGC	21	5	1
novel_mir_261	ATCTGAGTTGACGGCTTGTGT	21	5	1
novel_mir_263	AGCTATTTCAGGCTGTGGGCT	21	5	1
novel_mir_266	GAGGCCCGGACTGATCAGCA	20	5	1
novel_mir_268	CGGGACTCGGGGCTGTGGGCG	21	5	1
novel_mir_271	TCTGAGCCATGCCTTCAGGA	20	5	1
novel_mir_274	ACTCAGAACTGGACCACACTG	21	5	1
novel_mir_277	ACTGGGTGAAGAGGCTGACT	20	5	1
novel_mir_28	AGGGAGGAGGACGAGAGGCAC	21	5	1
novel_mir_281	AAAATGGTCTGTTTGAGTCTTC	22	5	1
novel_mir_284	GCGGATGAGGGAAGGGCGGCC	21	5	1
novel_mir_29	TGGGCAGCAGCAGTTCAGACGG	22	5	1
novel_mir_291	GCGGGCGTAGGACTTTGGGC	20	5	1
novel_mir_294	ACCAGTCTGGCTTAGGAGTAGA	22	5	1
novel_mir_297	ATGCAGGACAGAGAACTTAGAG	22	5	1
novel_mir_298	CTAATGAGAGTGTATGGATAA	21	5	1
novel_mir_300	CATTCTGTTGCTCTGGAGCC	20	5	1
novel_mir_301	AAGGAGGGTCGCGGCGGCTC	20	5	1
novel_mir_304	GAGGGTCGGGGAGGCGGCGGGAA	23	5	1
novel_mir_305	CGGAGCTCGCCCGCCGGGTCA	21	5	1
novel_mir_308	CCGGCCCTCTCCGGCGAGACACC	23	5	1
novel_mir_311	CTCCCGGCGCAGACCCTCCCCTG	23	5	1
novel_mir_315	ACACTCCCATGGCGCCGGCTG	21	5	1
novel_mir_322	GCTTGGGCTGTGACCAGGGGG	21	5	1
novel_mir_325	GCGGTTGAGGCGTCTGGTGAGT	22	5	1
novel_mir_332	AAACTTATGAAAAGTGACTGTT	22	5	1
novel_mir_333	TCTGACTCTCCGCCTCTCCCC	21	5	1
novel_mir_336	ACGGAGAACAGCACACTGGCTG	22	5	1
novel_mir_338	ACTGAGGGCTGTGCTGTGAGG	21	5	1
novel_mir_341	CGCGGCTCCCACGGCGGAGACTG	23	5	1
novel_mir_346	GCAGGATGTGATAGTTACAGA	21	5	1
novel_mir_347	AGGGGTGGGACTCGGCGAGA	20	5	1
novel_mir_348	CTTCCAAAGCGCGCAGGGCTG	21	5	1
novel_mir_351	GAGTTGACTGTGAAGAGCCTG	21	5	1
novel_mir_352	CGGCAGCGGCTGAGGCGGCTG	21	5	1
novel_mir_353	AGCCGTGGCTGAGATCTGAC	20	5	1
novel_mir_355	AGGCTGGAGGAGCTGGGCCCG	21	5	1
novel_mir_356	AGGACCTACTCGGGAGACGCC	21	5	1
novel_mir_357	AGCAACTCGTGGGGTCCTGGTGA	23	5	1
novel_mir_358	TGTTCTTAGGCTCAACGGCATCGA	24	5	1
novel_mir_360	TTCAGCCTGGCCTCTGTCCCCA	22	5	1
novel_mir_365	GGGCAGGCGCCCAGGGGAGGGCT	23	5	1
novel_mir_376	TCCAGAGACTGGAGCTGACT	20	5	1
novel_mir_377	AGGCCTGCAGGAAGCCTTGGACT	23	5	1
novel_mir_380	TTTAGAGAAGTCATGAAGCTT	21	5	1
novel_mir_381	ACCTGTAATGCCTGTGGTGCC	21	5	1
novel_mir_386	CAGGACAGGCACTCAGGTGGT	21	5	1
novel_mir_390	GAAGAGGCTCTGCGACGCGGG	21	5	1
novel_mir_392	GTCCCCAGACTCTCCCGGGC	20	5	1
novel_mir_393	ACAGAACTGCTGCTGCACCT	20	5	1
novel_mir_394	GGAGGAACGCTCGGCGGCAG	20	5	1
novel_mir_396	TAATGAAAAGGGGCTGATGACA	22	5	1
novel_mir_399	CTGCAGGACGGGGCCAGGCACA	22	5	1
novel_mir_4	CGGCAGTAGAGAAAGAGACGT	21	5	1
novel_mir_400	CTCTGGAGTCTGGACTGGCAG	21	5	1
novel_mir_402	GCATTCATTCGCTCTGCAGGCCCT	24	5	1
novel_mir_403	AGTCTGTGACTCTTCCCCTA	20	5	1
novel_mir_404	GAATGAGGTCAAGGAAAGAGCAAC	24	5	1
novel_mir_406	TCTGACCACTGTCCCTGGCCCC	22	5	1
novel_mir_408	AAGCCAGGACTGTCATGCAGG	21	5	1
novel_mir_413	GGTGGAAACCTGAACCGCGGAG	22	5	1
novel_mir_415	TCAGAGCGCAGGACTGTGTC	20	5	1
novel_mir_416	TAGGTGAGTGTATCTGGCAGTGG	23	5	1
novel_mir_421	GCGGCTGAGGACTGGAACGG	20	5	1
novel_mir_423	TGTGCATAATTATGGATGTATA	22	5	1
novel_mir_428	GGGCAGAGCATCGTGGGACCACT	23	5	1
novel_mir_43	GATTCGCGCTGGGCTCCGAGAGCC	24	5	1
novel_mir_431	GCGCGCGGCGGTCTGGGGCG	20	5	1
novel_mir_435	AGCAGGATCTCGGTCAGAGG	20	5	1
novel_mir_439	TTGATGAGGTTCGCGCTGGA	20	5	1
novel_mir_44	AGGTATGACGTGGAGCTGAGA	21	5	1
novel_mir_442	GGGACACCAGGAGGTCTGGGTGCC	24	5	1
novel_mir_447	TTGGGCTGCACCCCCTGGACAG	22	5	1
novel_mir_45	GGGAAGGAGATGTAGGAAGC	20	5	1
novel_mir_459	CCAGAGCCTGAAGTCCGCTGCCT	23	5	1
novel_mir_46	GGGACTTCGACTCCGGGGCT	20	5	1
novel_mir_465	AGGACCACAGGGCTGTGGCC	20	5	1
novel_mir_466	GGCTCAAGGTTCAAGAAGGC	20	5	1
novel_mir_467	TCTACCGTTGCCAGCCCGGCTG	22	5	1
novel_mir_47	CTCCTGTGATGTTTCTGAGGCT	22	5	1
novel_mir_474	ATGTATTACACAGATTGAACGCC	23	5	1
novel_mir_477	AGGTTGTCTCTCTGTTCTTGAGA	23	5	1
novel_mir_480	AGGGAGGGGCCGGGCCTGGCCTG	23	5	1
novel_mir_487	TCAAAGGGAGAGGAGGCTAGTT	22	5	1
novel_mir_489	TTGTGGAAACAATGGTACGGC	21	5	1
novel_mir_49	TCTCGCCGCCGCGACAGCGAC	21	5	1
novel_mir_492	CACCGTCATTGCTTGCTCTC	20	5	1
novel_mir_494	CGGCCGCGGGGCGCCGAGGGC	21	5	1
novel_mir_495	ACACGGCATGTTCCTCGGGCACA	23	5	1
novel_mir_497	TGACTGAGAAGGGAGGGCAGGCT	23	5	1
novel_mir_498	CTAGCGGTCCCGCCCCCGGGGC	22	5	1
novel_mir_5	CCGAGACCCAGCAGCGGGCG	20	5	1
novel_mir_505	GGGAAGACTGTGAAGAGGACA	21	5	1
novel_mir_506	TCGGCGCGGGCGGGCAGGGCC	21	5	1
novel_mir_513	ATTCCTTCCCCTGCCAGTGAG	21	5	1
novel_mir_514	TGAGGGAGGGACTGGGGGAA	20	5	1
novel_mir_515	ATCTCTTGTTTAGGCCGGCATG	22	5	1
novel_mir_52	TTCCCTGAACCCCTTCACTGCC	22	5	1
novel_mir_520	AGAGAGAGTGACTGAGGCTAG	21	5	1
novel_mir_522	ATTTTTTCTGGAGATTCTGTT	21	5	1
novel_mir_524	TGCTATGAGGTCAGTCGGGGGAA	23	5	1
novel_mir_525	ACAACTCTTGGACTCTGACC	20	5	1
novel_mir_526	AGCATCCCCAGCCCCACTGAG	21	5	1
novel_mir_529	AAGGGGGCAGGATGGAGAAG	20	5	1
novel_mir_530	GAGGCTGCTGAGATGGGAAAGG	22	5	1
novel_mir_532	TGCCTCCCACCCCTTCCCCAG	21	5	1
novel_mir_533	TTCTTGTCTCGCTGTGTTTCC	21	5	1
novel_mir_538	TGCTGAGGAGATGGACTGAG	20	5	1
novel_mir_54	AGGCACTGGACTGGGGGACCC	21	5	1
novel_mir_545	AGGAAATGAGGTTTGTCTGGC	21	5	1
novel_mir_548	CAGGCTGCTGGAACCTCGTGAGA	23	5	1
novel_mir_55	TGCTGTGTTTGAGACCTGGCC	21	5	1
novel_mir_550	TGTGCTGACTGCTCTCCCTCCAG	23	5	1
novel_mir_56	CCCGAGCCCGAGCCCGAGCCA	21	5	1
novel_mir_568	TATGTGGATTGTAGATTGTGGAG	23	5	1
novel_mir_57	GTGGACAGACCCTGGGGCCTC	21	5	1
novel_mir_585	CTCTAGATCGTTTAGATTGGA	21	5	1
novel_mir_595	CGGCCCGGGGGCTCTGCGCAC	21	5	1
novel_mir_6	CTGGACCCCTGACTCGTGCCCA	22	5	1
novel_mir_602	TCTGGTTAATTGTATGGGCT	20	5	1
novel_mir_604	GAGGGCAGGGAGCTGGGGCAG	21	5	1
novel_mir_606	CTGGCTGTCTCTGTCTCCACAG	22	5	1
novel_mir_608	AAGGGGGTGGGGTTTGAGGGAC	22	5	1
novel_mir_61	GACACTGGGCCACGTCGGAGC	21	5	1
novel_mir_613	CGGAGCCTGACCAACCTGATCTCC	24	5	1
novel_mir_624	ACGCCGTCGGCCTCTGGGGCC	21	5	1
novel_mir_626	CAGGGACTTGGGCGTGGGGG	20	5	1
novel_mir_628	AGATGTGGACTCTGGAACCC	20	5	1
novel_mir_63	CTGGAGGTAGACTTGCAGGA	20	5	1
novel_mir_630	ACGCCGCTCGGAGACCCGCACAG	23	5	1
novel_mir_639	CTGGGCTGGCTATGGTGAAGCA	22	5	1
novel_mir_64	AATCTTGGCGCTTGTCTGGC	20	5	1
novel_mir_65	ATTTGAACGCCAAAGCCACCC	21	5	1
novel_mir_66	GCTGGTTGGCTGGCCTGGGCCCG	23	5	1
novel_mir_663	AAAGGCACAGTGAAAGGTATAT	22	5	1
novel_mir_667	GCCCTGGCTGTGTCACTGCTC	21	5	1
novel_mir_672	TCAGCCTGTGGACATGCCCA	20	5	1
novel_mir_687	ATCCAGGAGTTGGTCTGAACGCT	23	5	1
novel_mir_69	TAACTGTGCTGGAACTTGAGCA	22	5	1
novel_mir_70	GTGTAAACCTGGGATGTAGAGC	22	5	1
novel_mir_725	ATGGCAGTGTCGTAGAGGGGCT	22	5	1
novel_mir_739	AGAATGACTGAGACATCACCT	21	5	1
novel_mir_74	CTACCCCTCAAAGTCAAGGACT	22	5	1
novel_mir_742	CCTGTGGACACTGAAGCTCAG	21	5	1
novel_mir_75	CAGAAGCATTTCCGCACACTG	21	5	1
novel_mir_761	TGCGGGCGCGGACTCCACACC	21	5	1
novel_mir_762	CCCTGATGGAGCTGTGGGCCC	21	5	1
novel_mir_769	CGACCCTTTGTTCCCCTTCCT	21	5	1
novel_mir_77	TCACCCGACCCGTCAGGCTGC	21	5	1
novel_mir_772	CGCAGGGGATGGAGAGTAAGGAC	23	5	1
novel_mir_775	CGGGCGTCGGGAAGTGCAGGGGTG	24	5	1
novel_mir_776	TCCCATGCTTGCCTTTCCGCC	21	5	1
novel_mir_779	CTGGGCTGGAGGTGGTCAGAA	21	5	1
novel_mir_784	GGTAGTTGAAGTAGGCTCTAAAC	23	5	1
novel_mir_788	CGGGGACCTACCGACGGCGTG	21	5	1
novel_mir_79	CCTTTGGATCAGGTGCCCAGAA	22	5	1
novel_mir_790	AACGTTGCTGGACCGGGACG	20	5	1
novel_mir_793	ATGAAGGAGACAGGAAAGGAC	21	5	1
novel_mir_795	ACACTGTAGAGGTGAAAGGCT	21	5	1
novel_mir_80	AGGCCAATTTGTCTGAGAGGAG	22	5	1
novel_mir_802	CTGAGAACTCTTAATATGTCT	21	5	1
novel_mir_806	CGCGGCGGGCTGGGCGCGGCC	21	5	1
novel_mir_809	AAGATGGCGGCTGAAGGCGATC	22	5	1
novel_mir_81	AGAAGGTGTTGACTTGGGAACC	22	5	1
novel_mir_813	GTAGGACTGAGCGTGGGGCGG	21	5	1
novel_mir_816	GTGCACTGTCCAGCTCTGGAG	21	5	1
novel_mir_819	GTAGGAAGTCTGAGCTGGGCCC	22	5	1
novel_mir_823	AACACAGTCGGCTGGAGGAC	20	5	1
novel_mir_828	GTCTGCTGTTCAGCCATCTGACTG	24	5	1
novel_mir_833	GTAGGATTTCTGTGCTAGCG	20	5	1
novel_mir_835	AGAGTCAGGGTGTTAGAGCT	20	5	1
novel_mir_836	AAAGGAGTAGCTCTTGAAAGCCT	23	5	1
novel_mir_84	GTTAGGACGAATCTGGATCAGA	22	5	1
novel_mir_844	TCTGAATGCTGAGGCCTAGAG	21	5	1
novel_mir_847	CAGGCCGGATGTCAGAGGGGTGCC	24	5	1
novel_mir_848	TGACGCCCGCCCCTCCACTGCC	22	5	1
novel_mir_85	CTAGCAGGTGGAGGAACAGC	20	5	1
novel_mir_850	CTTATGGCAGGGGCTGGGAAT	21	5	1
novel_mir_854	CGCCTGACGCCTTTCCGCCCCC	22	5	1
novel_mir_861	TCTGGCCTGGCGGGCTCCGCCACG	24	5	1
novel_mir_862	TTTGTAGATGTGGCACAGAAA	21	5	1
novel_mir_870	GTGACGGGATCCGCGCGGGC	20	5	1
novel_mir_871	TCTGACTCTGACCTGGCACG	20	5	1
novel_mir_874	CATTCTTCTTTTTCTCTCTAG	21	5	1
novel_mir_875	TGTGGCGCGGCACTGCTTGACC	22	5	1
novel_mir_877	AACCAGGGCAAATGTTTGTACTT	23	5	1
novel_mir_880	ACCCTGCTTCCTATCCGTAAGA	22	5	1
novel_mir_885	CCGGTTGAGGGCGGGTTGGGCC	22	5	1
novel_mir_889	AGGCGCAGGAATGGGAGGCAGC	22	5	1
novel_mir_892	TGTGCCCTGAGACTGCTAAGT	21	5	1
novel_mir_898	TGAATGGAGAAACACTGGGCTG	22	5	1
novel_mir_900	GAGCCTTGGCGGCAGCGCTG	20	5	1
novel_mir_91	AGGGGGCTGATCTGGGTACAGA	22	5	1
novel_mir_910	CAGGCTGTTCTCGCTCGCGCT	21	5	1
novel_mir_916	ACCGCTCTCTGGCCCCTGCACC	22	5	1
novel_mir_924	TCAAATTGAATGGGTCAGGATG	22	5	1
novel_mir_928	AGAAAGAGGGAGATTGGTAGA	21	5	1
novel_mir_931	CATCCGGTGATTTGCAAGGATTGT	24	5	1
novel_mir_932	CTGCCTGTACATGTGAACGTT	21	5	1
novel_mir_933	CTTTGCTGTGGAATGTTCTGCT	22	5	1
novel_mir_935	GAATTGTAGAATGCCTCTGAGGAT	24	5	1
novel_mir_94	CGGAAGCTGGGGCCGGCCGGGA	22	5	1
novel_mir_948	CAACCCTACATCTTCCCAGCT	21	5	1
novel_mir_951	TGTCCTGTCGGGCTGGGGGC	20	5	1
novel_mir_955	AGGGACTACATAACGATATAT	21	5	1
novel_mir_958	ACGAAGAGACTGGCTGTTGACTG	23	5	1
novel_mir_96	AGTCCCCACCCGCACCTGGCTG	22	5	1
novel_mir_960	CGGGTCGGAGGCCGCCTGGCC	21	5	1
novel_mir_961	CAGGGTTGACAATGTCTAGGGCTT	24	5	1
novel_mir_962	GAAGAAGGGTGAGACTCCGGCC	22	5	1
novel_mir_963	CTACCCTCCTCTCTGCCCCT	20	5	1
novel_mir_966	TTCCTTCTCGGATCTCAGGGCC	22	5	1
novel_mir_972	AAGCAGGTAGCTGTGACTCG	20	5	1
novel_mir_973	AATTTCTGATGCTCTTCCCCT	21	5	1
novel_mir_974	GTCGTGTGGGACCTGGGGTGGGGC	24	5	1
novel_mir_977	AGAGTCAGGTTTGCAAGGACA	21	5	1
novel_mir_979	CTGGATTGAGAAACGCTTGTTATC	24	5	1
novel_mir_98	GTGGCGAAGAAGTTGGTTATG	21	5	1
novel_mir_980	AGCGCCGAGCTGGACTGACCA	21	5	1
novel_mir_981	CGCGACTGGGCCTCTGATCG	20	5	1
novel_mir_983	TGACTTGGAGAACTTAAAGT	20	5	1
novel_mir_985	TTGGCCTTTAGTATTTTGTAAA	22	5	1
novel_mir_986	ATTCTCCTGGTCTGTCTGGCTCA	23	5	1
novel_mir_989	ACTTTTAGATCTAAGCAGCCTTG	23	5	1
novel_mir_993	CCTTACCAGCTCCCACCCCT	20	5	1
novel_mir_994	AATTGAGGTTTTATCTGAGGGGA	23	5	1
novel_mir_998	CGGTACTGAGCTCGAGAACGG	21	5	1
novel_mir_999	TTCCGTTCCCCATTTCGATTG	21	5	1
Total			31323

## Sheet: S3
Table S3. High-confidence novel miRNAs with >20 total reads and identified in ≥4 samples (pre- and post-feed milk; n = 20 samples)
miR_ID	Orientation	hairpin sequence	Mature sequence	Location on chromosome	Total reads	Number of samples determined in
novel_mir_7	5′	TCCATTCCATTCCATATCCCAACCTGTCAGAGTTTAGTTATCTTTATTCTGCAGGCTGGGATCTGGGATGGAATGGAA	TCCATATCCCAACCTGTCAGAGT	chr10:90957404:90957481:+	3890	13
novel_mir_39	5′	CCTGCTTGGTTCTGGCATGGCCTTGGGCACTCATCTCACTTGAGGAAGAGAGAGCTCCAGGCCATGCCACCCTTCCTTGTGCCTGTCACCTTCTAGGG	TCTGGCATGGCCTTGGGCACT	chr11:74432571:74432668:-	789	20
novel_mir_299	5′	CCAGTGGGATACTAGGATTGTGCTTCCCTGGGCTTGCTCTTCCATGGGCTCACATATTCCATGGAAGCACACTCCTAGCATCTCCCTGGG	ACTAGGATTGTGCTTCCCTGG	chr8:97370954:97371043:+	942	19
novel_mir_251	5′	GCTAGGCTCCGGACTCCGCGGCGCAGACTGCACCTCGCAGTCTCCCCAGGTCCGCCCAGCAGCCGCGCTTCAGCCAGGTAAGGGCGCCGCGGGCG	GGACTCCGCGGCGCAGACTG	chr4:48271751:48271845:-	156	8
novel_mir_90	5′	TTATAAAATCACTGGCAAAAGGGTTTAGAACTTGACTGCCCTATAAAGAGTTCTTCCTCTGTGCCATAGGTGGTCAGAATG	ACTGGCAAAAGGGTTTAGAACT	chr16:50830166:50830246:+	586	17
novel_mir_161	3′	TTAAATGTTTAAGAGACTTAGTTCTAGTCCTAGTACTGGTATTAACCAGCTCTGAGACTAGAGCAAAGCCCTTAATATTTCT	TCTGAGACTAGAGCAAAGCCCT	chr1:236070039:236070120:+	295	9
novel_mir_115	3′	ATGGGCAGGTGGGTAGTGTCCGTGCCGGGTGCCTGCGGGGAATGGGAGTGGCAACCCCGGGCTGATCACTACTGCTCTCCCAG	CAACCCCGGGCTGATCACTACT	chr17:1374442:1374524:-	760	17
novel_mir_242	3′	TAATAAACACTCTTGTTTATTGTTCATGACACAGTGCATTTCCACATTGTGTCATGAACAATAAACAAGAGTTCCGAGTGTTT	TCATGAACAATAAACAAGAGTT	chr4:25661116:25661198:+	126	8
novel_mir_327	5′	TTAGTAATACTTGCCTTATCCCTTTGGATGGATATCATATCTCTTTGGATCTCCATCCAAAGGGATAAGGCAAGTATTACTAAT	TTGCCTTATCCCTTTGGATG	chrX:15636763:15636846:-	134	9
novel_mir_269	3′	GAGTCTCCAGGGGATGGGAGAGAGAAGGGCTGGTTCTGGATTGTTGGGAAACTCCACAGTACTTGACCTTGACTCTCCCTCACCAGGCAC	TACTTGACCTTGACTCTCCCT	chr6:33169436:33169525:+	322	15
novel_mir_76	3′	CCGGGCGCCTACGCCTTCCCACTCTCAGGTTCTGTGCTGCGAGCGGCGCGAGCCTCTGGCAGCGGGCTCGGCCTTTGCTCGCAGCACTCGGCGCTGTC	CTCGGCCTTTGCTCGCAGCACT	chr15:56657473:56657570:-	222	13
novel_mir_51	3′	GAGAGGCGGAGGGCGCGGGATGCGGGGCGGGGCCTGGGGTTGCCGCCCGAGGCTCACCGGCCCGCGTCCCCGCAGCTGATGACC	CTCACCGGCCCGCGTCCCCGCA	chr12:6438780:6438863:-	45	5
novel_mir_310	3′	CGGCAGCAGGAGCCCTGGGGCTCAGTGAAACCATGTTATCCAGGAACTTTGGATCCCTGAACTGTCCCTGGCTCCTTCTGCCT	GATCCCTGAACTGTCCCTGGCT	chr8:116791857:116791939:-	82	7
novel_mir_108	3′	CAGGAGGGGCTTTGTCGTTGGGCATCAGAACATGCCCTGTGAGCCTGAGCATGTTCTTAGGCTCAACGGCATCGACCTTCCAT	TGTTCTTAGGCTCAACGGCATC	chr17:39676689:39676771:+	126	5
novel_mir_157	3′	CACTTTCATTTTTGCCTCCTACTGACTCACCAACCAGGAAAGGTCGGAGTGGCAGTAGGAAGGAAAAATAAAAGT	TCGGAGTGGCAGTAGGAAGGAA	chr1:198203687:198203761:+	34	4
novel_mir_202	3′	GTTAATTTCCATGGCTGAAGCTCTAAGGTTCCGCCTGCGGGCAGGAAGCGGAGGAACCTTGGAGCTTCGGCAGCTTTTCAAAGA	AGGAACCTTGGAGCTTCGGCAGC	chr22:31556035:31556118:-	174	12
novel_mir_116	3′	AGGAAAAGAAGCTTCATTCCAACTTCCTTCTTAGGTTTCAGAGCAGAAGGAAATTGGAATGAAGCTCCATTGGCCC	AAGGAAATTGGAATGAAGCT	chr17:6501804:6501879:-	96	10
novel_mir_18	5′	CCCAGGTGACCCGGGGCTGCCCTGAACGGGCCCGGCTCTGGTGCGCTTGCTCAGCCAGGCCCGCTCCCCGCTGCCCCCTAGGCTTCTCATCGCTG	CCGGGGCTGCCCTGAACGGGCC	chr11:64082392:64082486:+	42	4
novel_mir_194	5′	CTTGGTTTAAATGGACATTTTCCTGAAGGCCAAAATCAACAGGTACAGGCCTTCAGGGAAATGTCCATTTCAGAAGCTGAC	ATGGACATTTTCCTGAAGGCC	chr22:37985229:37985309:+	127	4
novel_mir_317	5′	CCTGCTGCACAGGGACAGGGGACCGGCTGGAGACAGGGCCAGGCGGGGCGTCTGGGGTCACCAGCCGCTCCCCCATCTCAGTCTCCCGGGA	AGGGACAGGGGACCGGCTGGAGA	chr9:135940346:135940436:+	68	7
novel_mir_204	5′	ACACGCGCAGACACCCGCACACTCGAGCTGCCAGCATTGGGAGCTGGGGGCGGGGCGGGTGCCCTTCAGGAGCAGGGACTCGGCTCCTCTGCCCGCC	ACACCCGCACACTCGAGCTG	chr22:42313903:42313999:-	39	5
novel_mir_41	5′	CGGGAAGAGCGGGCGTTGCTGGGCGTTGCTGGACGTTGCTGGAAACGCTGGGAAGGACGGGCGTGGGGGTGA	GGGCGTTGCTGGGCGTTGCT	chr12:656312:656383:+	341	12
novel_mir_159	3′	ACATGAGGCCGCGCCTGTGTCCAGCTGAAAGTGGGTCCTTCAGAGCGTGTGGGGGATTCTCTGCCGGCTTGATGGGCTAGCTCCTCTAAG	TCTCTGCCGGCTTGATGGGCTAG	chr1:224415222:224415311:+	173	12
novel_mir_278	3′	GGGGCCCGGCACTGGGGCCGGGCTGGGGAAGCCGGAGGAGGCCGCCCCAGGTCTCGGTCCCTGCGGTGTCCTC	CGCCCCAGGTCTCGGTCCCTG	chr6:31708270:31708342:-	247	14
novel_mir_19	3′	GTCATGCAGGTGCGGGCCGGGCAGGTGGGAAGGGCCGGGTGACTCAGCCTGGCCCTCACCCTCTGCCGCCACCTCAGTCC	TGGCCCTCACCCTCTGCCGCC	chr11:64977412:64977491:+	46	6
novel_mir_216	5′	GTCACTTTCCAGAGAGCCTCTGTAGACTTGCTCTAGGGTTTGGCCCCCGGGAGCAAGTCAACCTGGCTCTCATGATGGAAAGTCTAGCA	AGAGAGCCTCTGTAGACTTGCT	chr2:37883548:37883636:-	113	12
novel_mir_235	3′	TTCTTTTTCCCCCTTGGACTTTTGCTGAAGTGTGTCTCTCCTGCACTTCAGAGAAATGTTCAAAGGATTTGTTTTGGTT	TTCAGAGAAATGTTCAAAGGATT	chr3:187464221:187464299:+	29	4
novel_mir_165	3′	ACGTTTCTCTAACAGTCGCAATTTGTAAACACAGAAAAGAGGAATGAAATGAAAGGCCGTGTCTGTGCTACAAATCGCGTCTGTGATTATTGTTCCC	TGCTACAAATCGCGTCTGTGAT	chr1:8319731:8319827:-	129	9
novel_mir_166	3′	TCAGGGCAGTACAGCAGGAGAAAAGCTGGTGAATCAGAAATGACTTCATTCCACTCGGTTCTCTTCTGTTCTAGCTAAGT	TCCACTCGGTTCTCTTCTGTT	chr1:8927304:8927383:-	65	7
novel_mir_307	3′	CCAGCTCTGGTTCCCCAGCCTACTGGAGGATAAGAGGATATAAAGGTCTCTTATCCTCCAGTAGACTAGGGAGCCAGAGCTG	TTATCCTCCAGTAGACTAGGGA	chr8:99405885:99405966:-	114	11
novel_mir_217	3′	GAGGCTTGCAGCAAGGGAACAGGGGTCCTACCAGGGCCTGGCTTAGAGCACAAAGCTAGTCAGAGCTGGAGGGACCCTTGGAGGCCAGCCAC	TCAGAGCTGGAGGGACCCTTGGA	chr2:47076863:47076954:-	41	5
novel_mir_289	5′	AGTGGTCCTCGCTGGGGACAGCCAGTCGGGCCTGCGGAGCTCTGAGGCCTCTGCTTGTCCCCAGCACACGCACCTGGGCGCCCCCGGGCTCTACA	GCTGGGGACAGCCAGTCGGGCC	chr7:4839370:4839464:-	56	5
novel_mir_286	3′	TTCACCTGGAAGACGACAAGAAACAGCTATGGCTGTTTCTTCAGCCCATGGCTGTTTCTCTTGTCATCTTCTAGGTGAG	AGACGACAAGAAACAGCTATGG	chr7:105821217:105821295:+	23	4
novel_mir_16	5′	TCCCTGGCTTTGCGCTCGGAGCTTTGACTTGAGAATCCATATCCTTCGTTCAGCACAAAGTTTCTGAGCGCCTACCACGTGGAG	TGCGCTCGGAGCTTTGACTTGA	chr11:3862979:3863062:+	28	4
novel_mir_319	3′	TCTGAGTGAGATGGAGCACACCAGTGAAAGGTTAAGTTCACCCTTTCACTGATGTGCTCCACTTCACTGAGAC	TTTCACTGATGTGCTCCACT	chr9:33108690:33108762:-	75	7
novel_mir_236	5′	GTCAATGTCCAGAGGAGCTGGATGTAGACAGATGCCTCTGGGAGTCAGTCTGCACCTGCCTCCTAGGAACCTTCTTCACTGGCT	AGAGGAGCTGGATGTAGACAGA	chr3:193850712:193850795:+	24	4
novel_mir_206	3′	GGCTGGGGAGGCATCCTTGCTTGTGGGAACAGAGGGGTGGGTACATATCTGAAGGTGCATCTGAACTCTTGGCTCCCACAGAACGCCCAGC	TCTGAACTCTTGGCTCCCACAG	chr22:51007841:51007931:-	64	7
novel_mir_170	3′	CCAGAGCTGCATTCCTTCCCCTGCCAGTGAGCAAGTCCAGGCTTATGGCAGGGGCTGGGAATTTTCTTTTTG	TTATGGCAGGGGCTGGGAAT	chr1:27831744:27831815:-	36	5
novel_mir_24	3′	AACAATCACAAAGCCACTGCAAAATGGACATTGTCATCTTCTGGAATAGATGACAGTATCCGTCTTGCAGTGGCTTTGGACTGT	ACAGTATCCGTCTTGCAGTGGC	chr11:74431305:74431388:+	82	5
novel_mir_288	3′	GAGCGGGGGTGCGGGCGGAGTGGGGGCACAGGCGGAGTGGGGGCACAGGCGTAGCGGGGACAGGGTCTGTACCCTCACCTCACCCAGGGAGCTGCTG	TCTGTACCCTCACCTCACCCAG	chr7:1538180:1538276:-	81	8
novel_mir_330	3′	TTAGGTGACCATGATTATACAGGCCTAAATGTTTGGCAAGAAATATTTAGGCCTGTATAATCATGGTCACCTAAAT	ATTTAGGCCTGTATAATCATGG	chrX:65287583:65287658:+	41	7
novel_mir_367	3′	CGCGGCCGCCTTGCTCTATGGTCGGGTACCTGACGTGGAACGGGCGCTCTGCACGCGACCATAGAGCCTTCCCCTCCCG	TGCACGCGACCATAGAGCCT	chr19:41769339:41769417:-	804	17
novel_mir_410	3′	TGGAGCCCAGCTGGAAATGTTCTAGCCAAAAAAGTTTGCCAAGAACCATTGTGTCTTTTTTTTTGCTGGAACATTTCTGGTTGTGCTTCT	TTTTTTGCTGGAACATTTCTGG	chr6:39042078:39042167:+	129	6
novel_mir_345	3′	TGGCTGTGGCTATGGCTCCAGCTATGGCTGTGGCTATGGAACTGGCTACAGCTGTGGCTATGGCTCTGGCTACAGCT	TACAGCTGTGGCTATGGCTCT	chr13:64321089:64321165:+	95	7
novel_mir_425	3′	GGGTACAGGTCCTGAAGCCCAGAAAAAGGCAGTAGCCACATTCCCTGCCTGGGGACACTGCCAAAGACGGAAATGAGGCTTGCCTGCCATGACCGGCT	ACGGAAATGAGGCTTGCCTGCC	chr9:33107140:33107237:+	154	7
novel_mir_430	3′	ATTGAGGATGAGGACACCTCTGAACTCACAGAGCAGGCTGTGAGTTTAGAGCTGTCTGCTCTAAACTCAG	TGAGTTTAGAGCTGTCTGCT	chrX:47695981:47696050:-	194	14
novel_mir_362	5′	TATTGTGTGATTGGACTAGATACAATTGTATCCACAACACACAATTGGACTAACCAATTGTATCTTGCCCCAGCACCTCC	TTGGACTAGATACAATTGTAT	chr17:26678820:26678899:-	80	8
novel_mir_419	3′	AGGCCCGGGCGCCGTGAGCGCGCTAGCCGCCGGCCGCGGGGAGGAGACCTTGGGAGGTCGGGCCCCAGATGGCCGGCGGCGTCCTGGCAC	TCGGGCCCCAGATGGCCGGCGGC	chr7:150076114:150076203:-	41	5
novel_mir_334	5′	CCAGGTGACCCGGGGCTGCCCTGAACGGGCCCGGCTCTGGTGCGCTTGCTCAGCCAGGCCCGCTCCCCGCTGCCCCCTAGGCTTCTCATCGCT	CGGGGCTGCCCTGAACGGGCCC	chr11:64082393:64082485:+	60	5
novel_mir_422	3′	ACACACAATGGCAGTGATACAGAGAGACTACAGAAAATTGTTCAGATATTGTCTGTAGTTTCTCTGTATCACTGCATTGTGTG	TCTGTAGTTTCTCTGTATCACT	chr8:74668087:74668169:-	27	4
novel_mir_411	3′	GCGGCTCGGGACGTCCAGACTCAACTCTCGGCCGGAGCCATAGACTCGAGAATTGCGTTTGGACAATCAGGAGCCGC	TCGAGAATTGCGTTTGGACAAT	chr6:33175624:33175700:-	169	11
novel_mir_420	3′	GTCTGTGTTTATCTCTTATATAGTGCATACAGTGTGAACAAGTGAGTGTGTGTGTGTGAGTGTGAACAATCAGGT	TGAGTGTGTGTGTGTGAGTGTGA	chr8:79679467:79679541:+	50	5
novel_mir_335	5′	TCTGGCTGGGTATCCGCTGGCTTACTCTCTCTCGGTTGTCCTCTCCGCTGGGGAGGGAGTGAGGCGCGGGTGCCGGCCGGGA	TATCCGCTGGCTTACTCTCT	chr11:76156399:76156480:+	42	6
novel_mir_368	3′	TGGCTCTTAAGACGGCGGTGCTAGGGGGTGAGAGGTAACATCTTCCACCCCTTACACCTGCCCTAGTGCTGGAGCT	TCCACCCCTTACACCTGCCCTAG	chr19:49300270:49300345:-	89	10
novel_mir_401	3′	CACTCGGAACTCTTGTTTATTGTTCATGACACAATGTGGAAATGCACTGTGTCATGAACAATAAACAAGAGTGTTTATTACG	TCATGAACAATAAACAAGAGT	chr4:25661114:25661195:-	113	10
novel_mir_375	3′	TGTTGTCAGGCTCAGCAGCATGGCTGACTAAAGACATTGACATCATGACATTGTCATGTTGCTCTGCTGTTGCCCCTGGCTCTA	TCATGTTGCTCTGCTGTTGCC	chr1:231400542:231400625:+	29	4
novel_mir_387	3′	CCTCCAGTGTTCAGGATGCGGTAGGTTAAGTGGGGAATCTCCACAGAGCCTGACCCATCCTCAGAGCGGGCAATA	CAGAGCCTGACCCATCCTCAGA	chr22:18546226:18546300:-	63	9
novel_mir_372	5′	TCAGTGCTCTTTCAGGTCTGGGGCTGAAACCTGTCTTGTTTCCCCATCAGAGGCAGTCCCAGGCCCGAAAGAGGAGAGAT	TTCAGGTCTGGGGCTGAAACCT	chr1:113424672:113424751:+	44	6
novel_mir_440	3′	GCAGGCTGATGGGCCTTCCGACTCCCAAGGCCCTAAATGGAGTCAGAGCCTTGAGAATCGGAAGGCCCAGCCACCAGCTGC	CTTGAGAATCGGAAGGCCCAGC	chr14:32434753:32434833:-	102	7
novel_mir_455	3′	CCGAACCCAAAGCTCTTTGAAAAGCTGCCGAAGCTCCAAGGTTCCTCCGCTTCCTGCCCGCAGGCGGAACCTTAGAGCTTCAGCCATGGAAATTA	CGGAACCTTAGAGCTTCAGCC	chr22:31556022:31556116:+	83	8
novel_mir_473	5′	GGGGACAGGGTGAGCGCACAGTCCGGGTCCCCGCTGTAAGGACCTGGTGGCGGGGACAGGGTGAGCGCACAGCCCACGTCCCCG	TGAGCGCACAGTCCGGGTCCCCG	chr8:142439996:142440079:+	68	6
novel_mir_449	3′	TGAGGTGGGGGTGACGGGCAGGCATGGGGGCTGGAGTGGCTGACCCTGCCTCCCCGTGTCTGCCTGTGTCTCCAGGATA	TGCCTCCCCGTGTCTGCCTGTGT	chr19:19011255:19011333:-	29	4
novel_mir_456	5′	GCTTGGTTTAAATGGACATTTTCCTGAAGGCCAAAATCAACAGGTACAGGCCTTCAGGGAAATGTCCATTTCAGAAGCTGACC	AATGGACATTTTCCTGAAGGCC	chr22:37985228:37985310:+	178	9
novel_mir_458	3′	GCTGGGGAGGCATCCTTGCTTGTGGGAACAGAGGGGTGGGTACATATCTGAAGGTGCATCTGAACTCTTGGCTCCCACAGAACGCCCAG	TCTGAACTCTTGGCTCCCACA	chr22:51007842:51007930:-	65	4
novel_mir_451	3′	GCCGGGCCCTCAAGATGGCGGCGGGCGCCCAGAGCGGCTCGGCCCGGCAGTAGTGGTGGGACGGCACTAGCTGCTGGGGCCTGCCGCCCCGGGAGTGG	TAGCTGCTGGGGCCTGCCGCC	chr1:100503659:100503756:+	28	4
novel_mir_471	5′	CTCTAGAGACAAAGTTCTGTAGTGCACTGACTTCTATCATACTCAGAGTCGGAGTGTCTCAGAACTTTGCCTCAAAAG	AAAGTTCTGTAGTGCACTGACT	chr7:25989534:25989611:+	54	5
novel_mir_462	5′	TAAACTCTGCTCTGAGCCTCCTTGTCGCCTGCATTTAGATGGCTCCCGCAAAGAAGGGTGGCGAGAAGAAAAAGGGCCGTTCTGC	TCTGAGCCTCCTTGTCGCCTG	chr2:101619126:101619210:+	69	6
novel_mir_441	3′	GCCAGGCCTGTGGGGGTCTGATGGCTCGCTCTCCTTCCCTCCCCTCTTCCTGGGAAGTTCGGGTAGGGGGAGTCTGGGCTTCAGGCTGGG	CGGGTAGGGGGAGTCTGGGCT	chr16:2166159:2166248:-	27	4
novel_mir_472	3′	AGTTCAGCGTAGTATCTGAGAGTACTTTGTCAAGGTTGCGTTCCTTGGCAGAGAGCTCTTAGTAACTTTAGAAAG	TTGGCAGAGAGCTCTTAGTAA	chr7:41738791:41738865:+	72	6
novel_mir_464	5′	CCAGGCGGCCGTCCCCAGACTCTCCCGGGCTGTGGCGAATAACTGTAAAGCGGGGAGAGGTCTGGGGAAAGCTGGGGT	GTCCCCAGACTCTCCCGGGCTGT	chr2:17934530:17934607:-	56	7
novel_mir_470	5′	TGATAGAGAAACCAGGCAAGAACTACTGTCTCGTCGCAACTTGAGGAGACAATATTTCTTGCCTGGTTTCCCTATCAT	ACCAGGCAAGAACTACTGTCT	chr6:2854265:2854342:+	65	8
novel_mir_476	5′	TCCATTCCATTCCATATCCCAACCTGTCAGAGTTTAGTTATCTTTATTCTGCAGGCTGGGATCTGGGATGGAATGGAA	TCCATATCCCAACCTGTCAGAG	chr10:90957404:90957481:+	658	4
novel_mir_535	5′	AGGGGGAGCGAGTGAAACTGGAAAATGAAACTGTGATTTCCAGTTTCATTTTCCAGTTTCAATTTAGAAGCAGCTCTGCCA	AGTGAAACTGGAAAATGAAACT	chr5:131800064:131800144:-	88	9
novel_mir_510	3′	TAAATGTTTAAGAGACTTAGTTCTAGTCCTAGTACTGGTATTAACCAGCTCTGAGACTAGAGCAAAGCCCTTAATATTT	TCTGAGACTAGAGCAAAGCC	chr1:236070040:236070118:+	88	5
novel_mir_481	5′	TAAGAAGGAAGCTGGGCTGAGACTGCTGAAGACTTCTTTGTGCTTCTTGGTCTTCAGCAGTCTGAGCCCAGCTTCTTTCTTAG	GCTGGGCTGAGACTGCTGAAG	chr11:112563019:112563101:-	44	5
novel_mir_479	3′	TAACAATCACAAAGCCACTGCAAAATGGACATTGTCATCTTCTGGAATAGATGACAGTATCCGTCTTGCAGTGGCTTTGGACTGTT	ACAGTATCCGTCTTGCAGTGGCT	chr11:74431304:74431389:+	49	6
novel_mir_521	5′	GCAGAGCTACGGGAGAAGGATCGAGACTGTCTGCACATTATTAGAAGCCAGCCTGTTTCCTTCTTCAGCCGCTGCTGTC	GGGAGAAGGATCGAGACTGTC	chr2:95664234:95664312:+	24	4
novel_mir_478	3′	ACCTGGATGGTGAGGCTGGGGCGTCTGAGGCCGGGACACCCAGCCTCCCTCTGACTCTCCGCCTCTCCCCACAGCTCCTGG	TCTGACTCTCCGCCTCTCCCCA	chr11:44640525:44640605:+	46	7
novel_mir_485	3′	GGAGTCCCTTTGTTGCTGCAGGCTCATACCATCCTAACTCTGTAAGCGACTTTTGGTGATAGGAGTCTGTGATTGTAGGGTCTC	TTGGTGATAGGAGTCTGTGATT	chr12:58145514:58145597:-	23	4
novel_mir_547	5′	GTGAGACCAGTTGGGGCTGGGGGCTGAGAAAGCCTTCAGGGGAGGGGCCTTGCTCATCCTCCTACCCCAATGTCACAGGGCA	TTGGGGCTGGGGGCTGAGAA	chr9:135979217:135979298:-	29	4
novel_mir_496	5′	CAGTTGGGTCTAGGGGTGGGAACTGGGCACTGCAGTCAGCTCTGACCCTGGCCAGTTCCCCCATCCCTACCCCCAGAT	TAGGGGTGGGAACTGGGCACT	chr17:27074785:27074862:+	21	4
novel_mir_615	3′	GGCCTTCGTTCATGCAGATTGCGCGTGCGCGGCTCCGGATGCGGCTCGGCGCCTCCGGATCCGGCTCCGCGCCTCAGTGAGGGC	TCCGGATCCGGCTCCGCGCCT	chr17:40761508:40761591:-	36	5
novel_mir_607	5′	GAATGACCCCTCCTGCCCCTACTCTGATCCCAGGAACTCTGTGCGGCTGGTGATCCGAAAGGTGCAGTTCGCCCCGGAGAAACCCGGC	TCCTGCCCCTACTCTGATCCCAG	chr17:4621150:4621237:+	48	5
novel_mir_838	5′	CTGCTAAAAATATGAGAAAATGTAGAACCAATAAATACTGCTAGAAACAAAAGCTAATACTTATTGGTTCTATGTTTTCTCATCTCACACATCC	TATGAGAAAATGTAGAACCAATA	chr1:161774768:161774861:+	86	5
novel_mir_959	5′	TTTGGTGAGATGAACCGCCGCCCTGAGGGAACACCCAGTAACGATTCCTTCAGTGATCCCGGTTCTCCAAACTCTTGCCTCA	TGAACCGCCGCCCTGAGGGAA	chr16:14397670:14397751:+	25	4
novel_mir_965	5′	TTTTCCAAGTAAGTTCCATAATTCTCTGGCTGTGTAGCTTCCTGCGGCAGAGGTTTTCTGGAACCAGCTTTGTTAA	AAGTTCCATAATTCTCTGGCT	chr18:21141851:21141926:-	21	4
novel_mir_1017	5′	ACCATCATCGTGAAGAACATTGATGATGGCACCTTAGAATGCCCCGTCAGCTGTTCTCTGGTGGCTGGA	TGAAGAACATTGATGATGGCACC	chr1:159729038:159729106:+	40	4
novel_mir_1078	3′	ACTACTGGCCATCTGATCTACAAATGCGGCGTCATTGACAAAAGAACCATTGAAAAATTTAAGAATGAGGCTGCTGAGATGGGAAAGGCCTCCTTCAA	AGGCTGCTGAGATGGGAAAGG	chr3:183745381:183745478:-	35	4
novel_mir_1112	3′	AGCTGGTGCCGTGCAGTTCCAGGCTCTTGGTGTCCCAAACAAAGACACCAAGAGCCTGGAACTGCACCAAAAACCAAAA	CAAGAGCCTGGAACTGCACCA	chr1:148002432:148002510:+	34	4

## Sheet: S4
Table S4. High-confidence novel miRNA hairpin structures with their nucleotide (nt) length and the minimum free energy (mfe) value (kcal/mol)
novel_mir_7	novel_mir_39	novel_mir_299	novel_mir_251	novel_mir_90	novel_mir_161	novel_mir_115
78(nt) -49.20(kcal/mol)	98(nt) -41.10(kcal/mol)	90(nt) -46.60(kcal/mol)	95(nt) -42.50(kcal/mol)	81(nt) -20.34(kcal/mol)	82(nt) -29.70(kcal/mol)	83(nt) -35.20(kcal/mol)
novel_mir_242	novel_mir_327	novel_mir_269	novel_mir_76	novel_mir_51	novel_mir_310	novel_mir_108
83(nt) -42.50(kcal/mol)	84(nt) -57.00(kcal/mol)	90(nt) -33.20(kcal/mol)	98(nt) -53.50(kcal/mol)	84(nt) -54.40(kcal/mol)	83(nt) -40.00(kcal/mol)	83(nt) -43.10(kcal/mol)
novel_mir_157	novel_mir_202	novel_mir_116	novel_mir_18	novel_mir_194	novel_mir_317	novel_mir_204
75(nt) -27.90(kcal/mol)	84(nt) -42.20(kcal/mol)	76(nt) -33.30(kcal/mol)	95(nt) -41.70(kcal/mol)	81(nt) -43.10(kcal/mol)	91(nt) -48.30(kcal/mol)	97(nt) -44.30(kcal/mol)
novel_mir_41	novel_mir_159	novel_mir_278	novel_mir_19	novel_mir_216	novel_mir_235	novel_mir_165
72(nt) -20.70(kcal/mol)	90(nt) -35.30(kcal/mol)	73(nt) -46.60(kcal/mol)	80(nt) -44.10(kcal/mol)	89(nt) -45.70(kcal/mol)	79(nt) -22.70(kcal/mol)	97(nt) -26.40(kcal/mol)
novel_mir_166	novel_mir_307	novel_mir_217	novel_mir_289	novel_mir_286	novel_mir_16	novel_mir_319
80(nt) -23.20(kcal/mol)	82(nt) -61.20(kcal/mol)	92(nt) -42.42(kcal/mol)	95(nt) -52.10(kcal/mol)	79(nt) -50.90(kcal/mol)	84(nt) -28.06(kcal/mol)	73(nt) -43.80(kcal/mol)
novel_mir_236	novel_mir_206	novel_mir_170	novel_mir_24	novel_mir_288	novel_mir_330	novel_mir_367
84(nt) -30.00(kcal/mol)	91(nt) -35.00(kcal/mol)	72(nt) -32.10(kcal/mol)	84(nt) -48.60(kcal/mol)	97(nt) -40.50(kcal/mol)	76(nt) -55.70(kcal/mol)	79(nt) -28.29(kcal/mol)
novel_mir_410	novel_mir_345	novel_mir_425	novel_mir_430	novel_mir_362	novel_mir_419	novel_mir_334
90(nt) -41.60(kcal/mol)	77(nt) -50.70(kcal/mol)	98(nt) -32.30(kcal/mol)	70(nt) -34.40(kcal/mol)	80(nt) -20.60(kcal/mol)		93(nt) -41.70(kcal/mol)
novel_mir_422	novel_mir_411	novel_mir_420	novel_mir_335	novel_mir_368	novel_mir_401	novel_mir_375
83(nt) -52.80(kcal/mol)	77(nt) -36.00(kcal/mol)	75(nt) -20.30(kcal/mol)	82(nt) -51.20(kcal/mol)	76(nt) -38.14(kcal/mol)	82(nt) -41.70(kcal/mol)	84(nt) -32.20(kcal/mol)
novel_mir_387	novel_mir_372	novel_mir_440	novel_mir_455	novel_mir_473	novel_mir_449	novel_mir_456
75(nt) -30.90(kcal/mol)	80(nt) -37.80(kcal/mol)	81(nt) -44.50(kcal/mol)	95(nt) -35.90(kcal/mol)	84(nt) -52.20(kcal/mol)	79(nt) -44.10(kcal/mol)	83(nt) -43.10(kcal/mol)
novel_mir_458	novel_mir_451	novel_mir_471	novel_mir_462	novel_mir_441	novel_mir_472	novel_mir_464
89(nt) -31.80(kcal/mol)	98(nt) -56.50(kcal/mol)	78(nt) -29.10(kcal/mol)	85(nt) -23.70(kcal/mol)	90(nt) -41.20(kcal/mol)	75(nt) -29.20(kcal/mol)	78(nt) -42.20(kcal/mol)
novel_mir_470	novel_mir_476	novel_mir_535	novel_mir_510	novel_mir_481	novel_mir_479	novel_mir_521
78(nt) -46.30(kcal/mol)	78(nt) -49.20(kcal/mol)	81(nt) -42.74(kcal/mol)	79(nt) -29.60(kcal/mol)	83(nt) -60.64(kcal/mol)	86(nt) -49.40(kcal/mol)	79(nt) -24.80(kcal/mol)
novel_mir_478	novel_mir_485	novel_mir_547	novel_mir_496	novel_mir_615	novel_mir_607	novel_mir_838
81(nt) -37.60(kcal/mol)	84(nt) -25.30(kcal/mol)	82(nt) -37.10(kcal/mol)	78(nt) -40.70(kcal/mol)	84(nt) -41.10(kcal/mol)	88(nt) -25.02(kcal/mol)	94(nt) -30.50(kcal/mol)
novel_mir_959	novel_mir_965	novel_mir_1017	novel_mir_1078	novel_mir_1112
82(nt) -26.00(kcal/mol)	76(nt) -21.10(kcal/mol)	69(nt) -25.70(kcal/mol)	98(nt) -26.43(kcal/mol)	79(nt) -53.10(kcal/mol)

## Sheet: S5
Table S5. Common and specific known miRNAs between pre- and post-feed milk samples
Common miRNAs in pre- and post-feed milk	Specific miRNAs in pre-feed milk	Specific miRNAs in post-feed milk
hsa-let-7f-5p	hsa-miR-490-3p	hsa-miR-6890-5p
hsa-miR-181a-5p	hsa-miR-548d-3p	hsa-miR-4776-5p
hsa-miR-148a-3p	hsa-miR-3180-5p	hsa-miR-6877-3p
hsa-miR-22-3p	hsa-miR-3152-5p	hsa-miR-129-2-3p
hsa-let-7a-5p	hsa-miR-6895-3p	hsa-miR-4789-5p
hsa-miR-182-5p	hsa-miR-34c-3p	hsa-miR-1178-3p
hsa-miR-375	hsa-miR-4474-3p	hsa-miR-4797-3p
hsa-miR-141-3p	hsa-miR-541-5p	hsa-miR-4738-3p
hsa-miR-30a-5p	hsa-miR-548ao-3p	hsa-miR-6733-3p
hsa-miR-30d-5p	hsa-miR-543	hsa-miR-1293
hsa-miR-146b-5p	hsa-miR-124-3p	hsa-miR-642a-3p
hsa-miR-26a-5p	hsa-miR-323b-3p	hsa-miR-6812-5p
hsa-miR-21-5p	hsa-miR-4723-5p	hsa-miR-4442
hsa-let-7i-5p	hsa-miR-548ae-3p	hsa-miR-6735-3p
hsa-miR-92a-3p	hsa-miR-3179	hsa-miR-4783-3p
hsa-miR-27b-3p	hsa-miR-6821-5p	hsa-miR-3143
hsa-miR-181b-5p	hsa-miR-6874-5p	hsa-miR-1180-5p
hsa-miR-423-5p	hsa-miR-4716-3p	hsa-miR-6744-5p
hsa-miR-125a-5p	hsa-miR-6723-5p	hsa-miR-4642
hsa-let-7g-5p	hsa-miR-4637	hsa-miR-551a
hsa-miR-30b-5p	hsa-miR-3166	hsa-miR-4487
hsa-miR-191-5p	hsa-miR-5002-3p	hsa-miR-5187-5p
hsa-let-7e-5p	hsa-miR-3928-5p	hsa-miR-6850-5p
hsa-miR-10a-5p	hsa-miR-5089-5p	hsa-miR-4493
hsa-miR-101-3p	hsa-miR-3157-5p	hsa-miR-6132
hsa-miR-103a-3p	hsa-miR-5003-3p	hsa-miR-4651
hsa-miR-200a-3p	hsa-miR-3197	hsa-miR-499b-5p
hsa-miR-16-5p	hsa-miR-6809-5p	hsa-miR-217
hsa-miR-30e-5p	hsa-miR-6799-5p	hsa-miR-3672
hsa-miR-186-5p	hsa-miR-3170	hsa-miR-5588-3p
hsa-miR-99b-5p	hsa-miR-6860	hsa-miR-1228-5p
hsa-miR-151a-3p	hsa-miR-4498	hsa-miR-1908-5p
hsa-miR-28-3p	hsa-miR-4753-3p	hsa-miR-7845-5p
hsa-miR-25-3p	hsa-miR-6736-5p	hsa-miR-1185-5p
hsa-let-7c-5p	hsa-miR-6508-3p	hsa-miR-4427
hsa-miR-429	hsa-miR-1243	hsa-miR-6855-3p
hsa-let-7b-5p	hsa-miR-6787-5p	hsa-miR-6790-3p
hsa-miR-200b-3p	hsa-miR-1266-3p	hsa-miR-4448
hsa-let-7d-5p	hsa-miR-6770-5p	hsa-miR-6514-3p
hsa-miR-378a-3p	hsa-miR-1238-3p	hsa-miR-6773-5p
hsa-miR-151a-5p	hsa-miR-491-3p	hsa-miR-6798-3p
hsa-miR-26b-5p	hsa-miR-5585-3p	hsa-miR-431-3p
hsa-miR-340-5p	hsa-miR-5690	hsa-miR-1910-3p
hsa-miR-148a-5p	hsa-miR-4743-3p	hsa-miR-4766-3p
hsa-miR-107	hsa-miR-127-5p	hsa-miR-6782-5p
hsa-miR-320a	hsa-miR-877-3p	hsa-miR-6895-5p
hsa-miR-192-5p	hsa-miR-639	hsa-miR-450a-2-3p
hsa-miR-30c-5p	hsa-miR-525-3p	hsa-miR-5190
hsa-miR-146b-3p	hsa-miR-548v	hsa-miR-3154
hsa-miR-423-3p	hsa-miR-1247-5p	hsa-miR-6731-3p
hsa-miR-19b-3p	hsa-miR-3960	hsa-miR-7152-5p
hsa-miR-92b-3p	hsa-miR-4525	hsa-miR-892a
hsa-miR-98-5p	hsa-miR-5008-3p	hsa-miR-431-5p
hsa-miR-99a-5p	hsa-miR-6501-3p	hsa-miR-888-5p
hsa-miR-125b-5p	hsa-miR-4674	hsa-miR-942-3p
hsa-miR-29a-3p	hsa-miR-758-3p	hsa-miR-409-5p
hsa-miR-885-5p	hsa-miR-3158-5p	hsa-miR-323a-3p
hsa-miR-335-5p	hsa-miR-4489	hsa-miR-548aq-5p
hsa-miR-183-5p	hsa-miR-6798-5p	hsa-miR-371b-3p
hsa-miR-30a-3p	hsa-miR-1296-3p	hsa-miR-382-3p
hsa-miR-143-3p	hsa-miR-3192-5p	hsa-miR-4710
hsa-miR-200c-3p	hsa-miR-3920	hsa-miR-4734
hsa-miR-15a-5p	hsa-miR-5582-3p	hsa-miR-6853-5p
hsa-miR-142-5p	hsa-miR-6755-3p	hsa-miR-6889-5p
hsa-miR-21-3p	hsa-miR-6791-3p	hsa-miR-762
hsa-miR-320b	hsa-miR-6846-3p	hsa-miR-139-3p
hsa-miR-345-5p	hsa-miR-7851-3p	hsa-miR-3146
hsa-miR-181a-2-3p	hsa-miR-3617-3p	hsa-miR-4765
hsa-miR-486-5p	hsa-miR-3923	hsa-miR-6804-5p
hsa-miR-93-5p	hsa-miR-4521	hsa-miR-4690-5p
hsa-miR-193b-3p	hsa-miR-4689	hsa-miR-5698
hsa-miR-27a-3p	hsa-miR-6819-3p	hsa-miR-1908-3p
hsa-miR-30c-2-3p	hsa-miR-6829-5p	hsa-miR-4417
hsa-miR-511-5p	hsa-miR-3140-3p	hsa-miR-4763-3p
hsa-miR-30e-3p	hsa-miR-3191-3p	hsa-miR-6746-5p
hsa-miR-181c-5p	hsa-miR-154-5p	hsa-miR-3942-3p
hsa-miR-106b-3p	hsa-miR-6749-5p	hsa-miR-4723-3p
hsa-miR-28-5p	hsa-miR-6876-5p	hsa-miR-539-5p
hsa-miR-29c-3p	hsa-miR-3150a-5p	hsa-miR-6836-3p
hsa-miR-125b-2-3p	hsa-miR-4758-5p	hsa-miR-105-5p
hsa-miR-33b-5p	hsa-miR-4766-5p	hsa-miR-4646-3p
hsa-miR-335-3p	hsa-miR-7108-5p	hsa-miR-6873-5p
hsa-miR-181a-3p	hsa-miR-1269b	hsa-miR-1233-5p
hsa-miR-150-5p	hsa-miR-129-5p	hsa-miR-4523
hsa-miR-205-5p	hsa-miR-3925-3p	hsa-miR-4701-3p
hsa-miR-374a-3p	hsa-miR-4699-5p	hsa-miR-497-3p
hsa-miR-19a-3p	hsa-miR-4790-3p	hsa-miR-580-5p
hsa-miR-30d-3p	hsa-miR-6742-3p	hsa-miR-655-3p
hsa-miR-193a-3p	hsa-miR-658	hsa-miR-6727-3p
hsa-miR-744-5p	hsa-miR-4520-3p	hsa-miR-6824-3p
hsa-miR-664a-3p	hsa-miR-3192-3p	hsa-miR-6850-3p
hsa-miR-378c	hsa-miR-370-3p	hsa-miR-6853-3p
hsa-miR-196a-5p	hsa-miR-6867-5p	hsa-miR-4690-3p
hsa-miR-877-5p	hsa-miR-4510	hsa-miR-4785
hsa-miR-130b-3p	hsa-miR-1250-5p	hsa-miR-1298-5p
hsa-miR-1307-3p	hsa-miR-4750-5p	hsa-miR-4508
hsa-miR-421	hsa-miR-6810-5p	hsa-miR-3177-5p
hsa-miR-342-3p	hsa-miR-106a-3p	hsa-miR-4804-3p
hsa-miR-221-3p	hsa-miR-2117	hsa-miR-514a-3p
hsa-miR-151b	hsa-miR-3619-3p	hsa-miR-653-3p
hsa-miR-223-3p	hsa-miR-6748-3p	hsa-miR-6774-5p
hsa-miR-577	hsa-miR-6888-5p	hsa-miR-6837-5p
hsa-miR-200a-5p	hsa-miR-3155b	hsa-miR-3607-5p
hsa-miR-100-5p	hsa-miR-8485	hsa-miR-1292-3p
hsa-miR-425-5p	hsa-miR-922	hsa-miR-548ax
hsa-miR-96-5p	hsa-miR-6756-5p	hsa-miR-1252-5p
hsa-miR-222-3p	hsa-miR-198	hsa-miR-143-5p
hsa-miR-769-5p	hsa-miR-411-3p	hsa-miR-2682-5p
hsa-miR-532-5p	hsa-miR-548az-3p	hsa-miR-374c-3p
hsa-miR-361-3p	hsa-miR-6753-3p	hsa-miR-675-5p
hsa-miR-224-5p	hsa-miR-6838-3p	hsa-miR-6889-3p
hsa-miR-148b-3p	hsa-miR-376b-5p	hsa-miR-7977
hsa-miR-141-5p	hsa-miR-376c-5p	hsa-miR-4484
hsa-let-7d-3p	hsa-miR-3915	hsa-miR-130a-5p
hsa-miR-365a-3p	hsa-miR-4469	hsa-miR-18b-3p
hsa-miR-365b-3p	hsa-miR-4473	hsa-miR-3678-3p
hsa-miR-497-5p	hsa-miR-7108-3p	hsa-miR-4727-5p
hsa-miR-23a-3p	hsa-miR-346	hsa-miR-4747-5p
hsa-miR-146a-5p	hsa-miR-4529-3p	hsa-miR-508-5p
hsa-miR-511-3p	hsa-miR-4536-3p	hsa-miR-599
hsa-miR-32-5p	hsa-miR-4520-2-3p	hsa-miR-6787-3p
hsa-miR-140-3p	hsa-miR-4639-5p	hsa-miR-642b-5p
hsa-miR-195-5p	hsa-miR-584-3p	hsa-miR-4700-5p
hsa-miR-3615	hsa-miR-8078	hsa-miR-4706
hsa-miR-484	hsa-miR-4790-5p	hsa-miR-6808-3p
hsa-miR-128-3p	hsa-miR-6773-3p	hsa-miR-6831-5p
hsa-miR-155-5p	hsa-miR-6857-3p	hsa-miR-7113-3p
hsa-miR-20a-5p	hsa-miR-4453	hsa-miR-1972
hsa-miR-499a-5p	hsa-miR-4513	hsa-miR-3150a-3p
hsa-miR-652-3p	hsa-miR-572	hsa-miR-3938
hsa-miR-17-5p	hsa-miR-6786-5p	hsa-miR-4423-3p
hsa-miR-190a-5p	hsa-miR-449b-5p	hsa-miR-4716-5p
hsa-miR-200b-5p	hsa-miR-6758-5p	hsa-miR-579-3p
hsa-miR-452-5p	hsa-miR-6783-3p	hsa-miR-6730-3p
hsa-miR-106b-5p	hsa-miR-6804-3p	hsa-miR-6741-5p
hsa-miR-339-5p	hsa-miR-6848-5p	hsa-miR-6746-3p
hsa-miR-941	hsa-miR-7152-3p	hsa-miR-6753-5p
hsa-miR-339-3p	hsa-miR-1914-5p	hsa-miR-6779-3p
hsa-miR-148b-5p	hsa-miR-4632-3p	hsa-miR-6887-3p
hsa-miR-210-3p	hsa-miR-548c-3p	hsa-miR-1236-3p
hsa-miR-199a-3p	hsa-miR-6830-3p	hsa-miR-1256
hsa-miR-199b-3p	hsa-miR-6855-5p	hsa-miR-4770
hsa-miR-15b-5p	hsa-miR-1249-5p	hsa-miR-4804-5p
hsa-miR-374a-5p	hsa-miR-214-3p	hsa-miR-487b-5p
hsa-miR-374b-5p	hsa-miR-3145-5p	hsa-miR-4999-3p
hsa-miR-22-5p	hsa-miR-3657	hsa-miR-5000-5p
hsa-miR-660-5p	hsa-miR-4665-5p	hsa-miR-503-3p
hsa-miR-203a-3p	hsa-miR-4720-5p	hsa-miR-5092
hsa-miR-7706	hsa-miR-4795-5p	hsa-miR-6834-5p
hsa-miR-23b-3p	hsa-miR-548a-5p	hsa-miR-3120-3p
hsa-let-7i-3p	hsa-miR-6505-3p	hsa-miR-3120-5p
hsa-miR-1285-3p	hsa-miR-6742-5p	hsa-miR-4722-5p
hsa-miR-99b-3p	hsa-miR-887-3p	hsa-miR-6869-3p
hsa-miR-142-3p	hsa-miR-3186-5p	hsa-miR-138-1-3p
hsa-miR-130a-3p	hsa-miR-376a-2-5p	hsa-miR-215-3p
hsa-miR-598-3p	hsa-miR-4691-3p	hsa-miR-378e
hsa-miR-17-3p	hsa-miR-6820-3p	hsa-miR-3935
hsa-miR-10b-5p	hsa-miR-7106-3p	hsa-miR-5004-5p
hsa-miR-196b-5p	hsa-miR-3944-5p	hsa-miR-5689
hsa-miR-187-3p		hsa-miR-6512-5p
hsa-miR-574-5p		hsa-miR-6824-5p
hsa-miR-1307-5p		hsa-miR-6827-3p
hsa-miR-33a-5p		hsa-miR-6861-5p
hsa-miR-4677-3p		hsa-miR-7112-5p
hsa-miR-16-2-3p		hsa-miR-7155-5p
hsa-miR-26b-3p		hsa-miR-1909-5p
hsa-miR-548k		hsa-miR-3115
hsa-miR-361-5p		hsa-miR-3131
hsa-miR-342-5p		hsa-miR-4420
hsa-miR-500a-3p		hsa-miR-4524a-3p
hsa-miR-29b-3p		hsa-miR-503-5p
hsa-miR-501-3p		hsa-miR-548ac
hsa-miR-1468-5p		hsa-miR-548j-3p
hsa-miR-195-3p		hsa-miR-6506-5p
hsa-miR-516b-5p		hsa-miR-6885-3p
hsa-miR-24-3p		hsa-miR-939-3p
hsa-miR-181d-5p		hsa-miR-4695-3p
hsa-miR-197-3p		hsa-miR-483-3p
hsa-miR-664a-5p		hsa-miR-5090
hsa-miR-190b		hsa-miR-6885-5p
hsa-miR-516a-5p
hsa-miR-31-5p
hsa-miR-193b-5p
hsa-miR-27b-5p
hsa-miR-574-3p
hsa-miR-1287-5p
hsa-miR-425-3p
hsa-miR-99a-3p
hsa-miR-152-3p
hsa-miR-324-3p
hsa-miR-301a-3p
hsa-miR-365b-5p
hsa-miR-589-5p
hsa-miR-378d
hsa-miR-451a
hsa-miR-218-5p
hsa-miR-194-5p
hsa-miR-454-3p
hsa-let-7b-3p
hsa-miR-340-3p
hsa-miR-25-5p
hsa-miR-590-3p
hsa-miR-3614-5p
hsa-let-7a-3p
hsa-miR-671-3p
hsa-miR-204-5p
hsa-miR-885-3p
hsa-miR-30c-1-3p
hsa-miR-628-5p
hsa-miR-3174
hsa-miR-34a-5p
hsa-miR-1303
hsa-miR-125b-1-3p
hsa-miR-132-3p
hsa-miR-651-5p
hsa-miR-9-5p
hsa-miR-27a-5p
hsa-miR-1301-3p
hsa-miR-6510-3p
hsa-miR-628-3p
hsa-miR-135a-5p
hsa-miR-1323
hsa-miR-3912-3p
hsa-miR-3605-5p
hsa-miR-221-5p
hsa-miR-199b-5p
hsa-miR-324-5p
hsa-miR-582-3p
hsa-miR-18a-5p
hsa-miR-130b-5p
hsa-miR-33a-3p
hsa-miR-125a-3p
hsa-miR-1283
hsa-miR-3127-5p
hsa-miR-24-2-5p
hsa-miR-7641
hsa-miR-584-5p
hsa-miR-92a-1-5p
hsa-miR-127-3p
hsa-miR-1266-5p
hsa-miR-331-3p
hsa-miR-452-3p
hsa-miR-3065-5p
hsa-miR-224-3p
hsa-miR-101-5p
hsa-miR-3688-3p
hsa-miR-3074-5p
hsa-miR-4286
hsa-miR-183-3p
hsa-miR-210-5p
hsa-miR-29c-5p
hsa-miR-874-3p
hsa-miR-128-1-5p
hsa-miR-532-3p
hsa-miR-3065-3p
hsa-miR-1299
hsa-miR-223-5p
hsa-miR-1277-5p
hsa-miR-1273h-3p
hsa-miR-215-5p
hsa-miR-548o-3p
hsa-miR-6509-5p
hsa-miR-486-3p
hsa-miR-548e-3p
hsa-miR-3605-3p
hsa-miR-181c-3p
hsa-miR-517a-3p
hsa-miR-517b-3p
hsa-miR-519a-3p
hsa-miR-301b-3p
hsa-miR-502-3p
hsa-miR-3690
hsa-miR-374b-3p
hsa-miR-2115-3p
hsa-miR-7-1-3p
hsa-miR-561-5p
hsa-miR-3909
hsa-miR-328-3p
hsa-miR-512-3p
hsa-miR-32-3p
hsa-miR-659-5p
hsa-miR-3158-3p
hsa-miR-576-5p
hsa-miR-522-3p
hsa-miR-515-5p
hsa-miR-1276
hsa-miR-33b-3p
hsa-miR-184
hsa-miR-296-3p
hsa-miR-3929
hsa-miR-1180-3p
hsa-miR-455-5p
hsa-miR-320c
hsa-miR-1255a
hsa-miR-3609
hsa-miR-937-3p
hsa-miR-4449
hsa-miR-330-5p
hsa-miR-4640-3p
hsa-miR-625-3p
hsa-miR-548e-5p
hsa-miR-4775
hsa-miR-627-5p
hsa-miR-338-3p
hsa-miR-363-3p
hsa-miR-664b-3p
hsa-miR-2110
hsa-miR-219a-1-3p
hsa-miR-365a-5p
hsa-miR-6499-5p
hsa-miR-140-5p
hsa-miR-616-5p
hsa-miR-519c-3p
hsa-miR-144-5p
hsa-miR-505-3p
hsa-miR-520a-3p
hsa-miR-3613-5p
hsa-miR-4781-3p
hsa-miR-548ah-5p
hsa-miR-29a-5p
hsa-miR-29b-2-5p
hsa-miR-708-3p
hsa-miR-212-3p
hsa-miR-548ah-3p
hsa-miR-193a-5p
hsa-miR-181b-3p
hsa-miR-5010-5p
hsa-miR-3913-5p
hsa-miR-6894-5p
hsa-miR-499a-3p
hsa-miR-548i
hsa-miR-424-5p
hsa-miR-589-3p
hsa-miR-1296-5p
hsa-miR-2277-5p
hsa-miR-615-3p
hsa-miR-4446-3p
hsa-miR-1260b
hsa-miR-296-5p
hsa-miR-520d-3p
hsa-miR-3664-3p
hsa-miR-4728-3p
hsa-miR-550a-5p
hsa-miR-4485-3p
hsa-miR-411-5p
hsa-miR-147b
hsa-miR-409-3p
hsa-miR-181b-2-3p
hsa-miR-3653-3p
hsa-miR-30b-3p
hsa-miR-548p
hsa-miR-6843-3p
hsa-miR-6842-3p
hsa-miR-144-3p
hsa-miR-3200-3p
hsa-miR-4696
hsa-miR-6858-5p
hsa-miR-6866-5p
hsa-miR-331-5p
hsa-miR-641
hsa-miR-18a-3p
hsa-miR-6511b-3p
hsa-miR-708-5p
hsa-miR-548ag
hsa-miR-149-5p
hsa-miR-2467-5p
hsa-miR-222-5p
hsa-miR-133a-3p
hsa-miR-4685-3p
hsa-miR-185-3p
hsa-miR-3129-3p
hsa-miR-20a-3p
hsa-miR-5696
hsa-miR-191-3p
hsa-miR-6735-5p
hsa-miR-197-5p
hsa-miR-454-5p
hsa-miR-153-3p
hsa-miR-548am-3p
hsa-miR-942-5p
hsa-miR-93-3p
hsa-miR-4326
hsa-miR-378a-5p
hsa-miR-545-5p
hsa-miR-548am-5p
hsa-let-7g-3p
hsa-miR-548c-5p
hsa-miR-548o-5p
hsa-miR-15b-3p
hsa-miR-4742-3p
hsa-miR-548f-3p
hsa-miR-424-3p
hsa-let-7f-2-3p
hsa-miR-132-5p
hsa-miR-6503-3p
hsa-miR-3919
hsa-miR-4454
hsa-miR-1306-5p
hsa-miR-4661-5p
hsa-miR-4512
hsa-miR-891a-5p
hsa-miR-2116-3p
hsa-miR-326
hsa-miR-629-5p
hsa-miR-4780
hsa-miR-330-3p
hsa-miR-548az-5p
hsa-miR-190a-3p
hsa-miR-26a-2-3p
hsa-miR-518b
hsa-miR-6511a-3p
hsa-miR-4662a-5p
hsa-miR-3613-3p
hsa-miR-940
hsa-miR-450b-5p
hsa-miR-889-3p
hsa-miR-548d-5p
hsa-miR-6859-5p
hsa-miR-5699-5p
hsa-miR-548ae-5p
hsa-miR-6837-3p
hsa-miR-126-5p
hsa-miR-150-3p
hsa-miR-7705
hsa-miR-320d
hsa-miR-5096
hsa-miR-3928-3p
hsa-miR-652-5p
hsa-miR-671-5p
hsa-miR-517-5p
hsa-miR-548au-5p
hsa-miR-548ay-5p
hsa-miR-548ad-5p
hsa-miR-1291
hsa-miR-1538
hsa-miR-6516-3p
hsa-miR-1268a
hsa-miR-1268b
hsa-miR-582-5p
hsa-miR-3620-5p
hsa-miR-196a-3p
hsa-miR-518c-3p
hsa-miR-3144-3p
hsa-miR-362-3p
hsa-miR-1304-3p
hsa-miR-524-3p
hsa-miR-7-5p
hsa-miR-145-3p
hsa-miR-505-5p
hsa-miR-766-3p
hsa-miR-6852-5p
hsa-miR-338-5p
hsa-miR-576-3p
hsa-miR-5588-5p
hsa-miR-874-5p
hsa-miR-182-3p
hsa-miR-526b-5p
hsa-miR-615-5p
hsa-miR-2277-3p
hsa-miR-381-3p
hsa-miR-3064-5p
hsa-miR-550a-3p
hsa-miR-664b-5p
hsa-miR-4679
hsa-miR-6875-5p
hsa-miR-10a-3p
hsa-miR-6741-3p
hsa-miR-4677-5p
hsa-miR-5001-3p
hsa-miR-6862-5p
hsa-miR-6839-5p
hsa-miR-5683
hsa-miR-3116
hsa-miR-4999-5p
hsa-miR-548al
hsa-miR-517c-3p
hsa-let-7e-3p
hsa-miR-873-5p
hsa-miR-542-3p
hsa-miR-3176
hsa-miR-4670-3p
hsa-miR-145-5p
hsa-miR-3130-3p
hsa-miR-6762-3p
hsa-miR-1273h-5p
hsa-miR-100-3p
hsa-miR-1246
hsa-miR-3620-3p
hsa-miR-493-5p
hsa-miR-3661
hsa-miR-6755-5p
hsa-miR-219a-5p
hsa-miR-200c-5p
hsa-miR-1270
hsa-miR-3177-3p
hsa-miR-769-3p
hsa-miR-24-1-5p
hsa-miR-487b-3p
hsa-miR-3651
hsa-miR-4772-5p
hsa-miR-3691-5p
hsa-miR-520g-3p
hsa-miR-3074-3p
hsa-miR-6851-5p
hsa-miR-3125
hsa-miR-4638-3p
hsa-miR-518e-3p
hsa-miR-4647
hsa-miR-4757-3p
hsa-miR-212-5p
hsa-miR-627-3p
hsa-miR-448
hsa-miR-6740-5p
hsa-miR-556-5p
hsa-miR-521
hsa-miR-203b-3p
hsa-miR-4707-3p
hsa-miR-218-1-3p
hsa-miR-580-3p
hsa-miR-3617-5p
hsa-miR-3188
hsa-miR-3936
hsa-miR-6868-3p
hsa-miR-6865-5p
hsa-miR-2355-5p
hsa-miR-3163
hsa-miR-3136-5p
hsa-let-7f-1-3p
hsa-miR-625-5p
hsa-miR-1277-3p
hsa-miR-624-5p
hsa-miR-1286
hsa-miR-3940-3p
hsa-miR-1254
hsa-miR-3622a-5p
hsa-miR-19a-5p
hsa-miR-6514-5p
hsa-miR-6729-5p
hsa-let-7c-3p
hsa-miR-449c-5p
hsa-miR-6747-3p
hsa-miR-3653-5p
hsa-miR-4746-5p
hsa-miR-1306-3p
hsa-miR-3160-3p
hsa-miR-188-5p
hsa-miR-136-5p
hsa-miR-8072
hsa-miR-92b-5p
hsa-miR-410-3p
hsa-miR-3144-5p
hsa-miR-6515-5p
hsa-miR-488-3p
hsa-miR-6716-3p
hsa-miR-636
hsa-miR-2116-5p
hsa-miR-1343-3p
hsa-miR-934
hsa-miR-362-5p
hsa-miR-185-5p
hsa-miR-548q
hsa-miR-301a-5p
hsa-miR-6845-5p
hsa-miR-548s
hsa-miR-3173-5p
hsa-miR-1262
hsa-miR-545-3p
hsa-miR-4511
hsa-miR-186-3p
hsa-miR-6502-5p
hsa-miR-518f-3p
hsa-miR-2115-5p
hsa-miR-581
hsa-miR-4461
hsa-miR-654-3p
hsa-miR-3622a-3p
hsa-miR-4482-3p
hsa-miR-3130-5p
hsa-miR-6847-5p
hsa-miR-7974
hsa-miR-520f-3p
hsa-miR-616-3p
hsa-miR-205-3p
hsa-miR-152-5p
hsa-miR-196b-3p
hsa-miR-4802-3p
hsa-miR-219b-3p
hsa-miR-6770-3p
hsa-miR-5684
hsa-miR-187-5p
hsa-miR-136-3p
hsa-miR-6777-3p
hsa-miR-6806-3p
hsa-miR-1910-5p
hsa-miR-1278
hsa-miR-4767
hsa-miR-4745-5p
hsa-miR-4787-3p
hsa-miR-6816-3p
hsa-miR-3133
hsa-miR-1275
hsa-miR-371b-5p
hsa-miR-643
hsa-miR-744-3p
hsa-miR-4777-3p
hsa-miR-4802-5p
hsa-miR-29b-1-5p
hsa-miR-6884-5p
hsa-miR-3944-3p
hsa-miR-450a-5p
hsa-miR-3622b-3p
hsa-miR-1271-5p
hsa-miR-653-5p
hsa-miR-5706
hsa-miR-6882-5p
hsa-miR-3664-5p
hsa-miR-3127-3p
hsa-miR-619-5p
hsa-miR-3616-5p
hsa-miR-548ab
hsa-miR-5695
hsa-miR-6503-5p
hsa-miR-519a-5p
hsa-miR-7703
hsa-miR-590-5p
hsa-miR-518a-3p
hsa-miR-103a-2-5p
hsa-miR-4645-3p
hsa-miR-6793-3p
hsa-miR-369-3p
hsa-miR-6840-5p
hsa-miR-1244
hsa-miR-106a-5p
hsa-miR-6717-5p
hsa-miR-518e-5p
hsa-miR-519b-5p
hsa-miR-519c-5p
hsa-miR-522-5p
hsa-miR-523-5p
hsa-miR-4667-5p
hsa-miR-500a-5p
hsa-miR-500b-5p
hsa-miR-1304-5p
hsa-miR-3200-5p
hsa-miR-4741
hsa-miR-6777-5p
hsa-miR-3607-3p
hsa-miR-3687
hsa-miR-6511b-5p
hsa-miR-6511a-5p
hsa-miR-6886-5p
hsa-miR-3157-3p
hsa-miR-1233-3p
hsa-miR-3611
hsa-miR-26a-1-3p
hsa-miR-6795-5p
hsa-miR-6780a-5p
hsa-miR-548n
hsa-miR-4466
hsa-miR-3616-3p
hsa-miR-579-5p
hsa-miR-519d-3p
hsa-miR-6813-5p
hsa-miR-5010-3p
hsa-miR-766-5p
hsa-miR-1251-5p
hsa-miR-501-5p
hsa-miR-6781-5p
hsa-miR-374c-5p
hsa-miR-6866-3p
hsa-miR-383-5p
hsa-miR-194-3p
hsa-miR-6803-3p
hsa-miR-3614-3p
hsa-miR-126-3p
hsa-miR-6721-5p
hsa-miR-4664-3p
hsa-miR-6793-5p
hsa-miR-5000-3p
hsa-miR-6811-5p
hsa-miR-504-5p
hsa-miR-520d-5p
hsa-miR-98-3p
hsa-miR-518d-5p
hsa-miR-520c-5p
hsa-miR-526a
hsa-miR-4435
hsa-miR-378g
hsa-miR-3129-5p
hsa-miR-6516-5p
hsa-miR-548b-5p
hsa-miR-520h
hsa-miR-5699-3p
hsa-miR-676-3p
hsa-miR-1248
hsa-miR-3913-3p
hsa-miR-6087
hsa-miR-6769b-3p
hsa-miR-6757-5p
hsa-miR-1273g-3p
hsa-miR-6510-5p
hsa-miR-548aq-3p
hsa-miR-5091
hsa-miR-3918
hsa-miR-4687-5p
hsa-miR-3939
hsa-miR-548ay-3p
hsa-miR-760
hsa-miR-6838-5p
hsa-miR-4670-5p
hsa-miR-3138
hsa-miR-3942-5p
hsa-miR-548at-5p
hsa-miR-135b-5p
hsa-miR-6513-5p
hsa-miR-4526
hsa-miR-5002-5p
hsa-miR-7704
hsa-miR-3202
hsa-miR-3159
hsa-miR-3648
hsa-miR-3161
hsa-miR-34a-3p
hsa-miR-4467
hsa-miR-6874-3p
hsa-miR-7151-3p
hsa-miR-548h-5p
hsa-miR-6726-3p
hsa-miR-1179
hsa-miR-7976
hsa-miR-1287-3p
hsa-miR-548w
hsa-miR-4660
hsa-miR-4768-5p
hsa-miR-2114-3p
hsa-miR-455-3p
hsa-miR-4515
hsa-miR-3121-3p
hsa-miR-1229-3p
hsa-miR-4729
hsa-miR-31-3p
hsa-miR-520c-3p
hsa-miR-1273d
hsa-miR-4717-3p
hsa-miR-570-3p
hsa-miR-3128
hsa-miR-432-5p
hsa-miR-23b-5p
hsa-miR-1255b-5p
hsa-miR-937-5p
hsa-miR-525-5p
hsa-miR-6887-5p
hsa-miR-550a-3-5p
hsa-miR-6886-3p
hsa-miR-449a
hsa-miR-6817-3p
hsa-miR-618
hsa-miR-211-5p
hsa-miR-3190-3p
hsa-miR-5001-5p
hsa-miR-7846-3p
hsa-miR-3194-5p
hsa-miR-4742-5p
hsa-miR-3187-3p
hsa-miR-6730-5p
hsa-miR-1292-5p
hsa-miR-4661-3p
hsa-miR-4658
hsa-miR-4712-3p
hsa-miR-3134
hsa-miR-6786-3p
hsa-miR-378f
hsa-miR-676-5p
hsa-miR-4646-5p
hsa-miR-6715b-3p
hsa-miR-6814-5p
hsa-miR-629-3p
hsa-miR-1273f
hsa-miR-4423-5p
hsa-miR-520e
hsa-miR-146a-3p
hsa-miR-542-5p
hsa-miR-873-3p
hsa-miR-3150b-3p
hsa-miR-4743-5p
hsa-miR-6859-3p
hsa-miR-624-3p
hsa-miR-548h-3p
hsa-miR-548z
hsa-miR-5680
hsa-miR-6797-5p
hsa-miR-6810-3p
hsa-miR-6818-5p
hsa-miR-6513-3p
hsa-miR-5188
hsa-miR-548aa
hsa-miR-3678-5p
hsa-miR-592
hsa-miR-4709-3p
hsa-miR-663b
hsa-miR-548u
hsa-miR-939-5p
hsa-miR-6873-3p
hsa-miR-7151-5p
hsa-miR-1537-5p
hsa-miR-3139
hsa-miR-5009-5p
hsa-miR-524-5p
hsa-miR-548t-3p
hsa-miR-6888-3p
hsa-miR-515-3p
hsa-miR-6884-3p
hsa-miR-6796-5p
hsa-miR-4753-5p
hsa-miR-4698
hsa-miR-4656
hsa-miR-6862-3p
hsa-miR-3199
hsa-miR-765
hsa-miR-4796-3p
hsa-miR-6864-5p
hsa-miR-4682
hsa-miR-3183
hsa-miR-4688
hsa-miR-199a-5p
hsa-miR-622
hsa-miR-520a-5p
hsa-miR-548b-3p
hsa-miR-4504
hsa-miR-4732-3p
hsa-miR-523-3p
hsa-miR-4772-3p
hsa-miR-6750-3p
hsa-miR-3165
hsa-miR-6818-3p
hsa-miR-6732-3p
hsa-miR-500b-3p
hsa-miR-4725-5p
hsa-miR-6845-3p
hsa-miR-660-3p
hsa-miR-2278
hsa-miR-6821-3p
hsa-miR-4763-5p
hsa-miR-4477b
hsa-miR-493-3p
hsa-miR-4714-5p
hsa-miR-6718-5p
hsa-miR-6802-3p
hsa-miR-518f-5p
hsa-miR-548ak
hsa-miR-6734-5p
hsa-miR-6865-3p
hsa-miR-6764-3p
hsa-miR-519b-3p
hsa-miR-6822-5p
hsa-miR-2355-3p
hsa-miR-7848-3p
hsa-miR-5697
hsa-miR-4786-5p
hsa-miR-6814-3p
hsa-miR-485-5p
hsa-miR-138-5p
hsa-miR-4485-5p
hsa-miR-4434
hsa-miR-20b-5p
hsa-miR-34c-5p
hsa-miR-548aw
hsa-miR-4709-5p
hsa-miR-4762-5p
hsa-miR-3155a
hsa-miR-6748-5p
hsa-miR-6737-3p
hsa-miR-5006-3p
hsa-miR-4676-3p
hsa-miR-4424
hsa-miR-548y
hsa-miR-6751-3p
hsa-miR-4680-5p
hsa-miR-188-3p
hsa-miR-548a-3p
hsa-miR-3654
hsa-miR-4479
hsa-miR-3173-3p
hsa-miR-376a-5p
hsa-miR-373-3p
hsa-miR-935
hsa-miR-539-3p
hsa-miR-4488
hsa-miR-1260a
hsa-miR-3684
hsa-miR-4680-3p
hsa-miR-3677-3p
hsa-miR-129-1-3p
hsa-miR-519d-5p
hsa-miR-6501-5p
hsa-miR-4748
hsa-miR-18b-5p
hsa-miR-548l
hsa-miR-219b-5p
hsa-miR-492
hsa-miR-1247-3p
hsa-miR-4796-5p
hsa-miR-6733-5p
hsa-miR-3934-5p
hsa-miR-6500-3p
hsa-miR-1226-5p
hsa-miR-3652
hsa-miR-6772-3p
hsa-miR-6840-3p
hsa-miR-23a-5p
hsa-miR-6805-5p
hsa-miR-4654
hsa-miR-3681-5p
hsa-miR-1226-3p
hsa-miR-6751-5p
hsa-miR-1228-3p
hsa-miR-6764-5p
hsa-miR-6877-5p
hsa-miR-4757-5p
hsa-miR-548aj-5p
hsa-miR-944
hsa-miR-376c-3p
hsa-miR-4758-3p
hsa-miR-597-3p
hsa-miR-502-5p
hsa-miR-6842-5p
hsa-miR-6779-5p
hsa-miR-5094
hsa-miR-548ar-3p
hsa-miR-4505
hsa-miR-642a-5p
hsa-miR-4446-5p
hsa-miR-6801-3p
hsa-miR-19b-1-5p
hsa-miR-4751
hsa-miR-3175
hsa-miR-548j-5p
hsa-miR-548ap-5p
hsa-miR-6761-5p
hsa-miR-6892-5p
hsa-miR-508-3p
hsa-miR-4737
hsa-miR-3911
hsa-miR-4657
hsa-miR-518a-5p
hsa-miR-4671-5p
hsa-miR-6757-3p
hsa-miR-369-5p
hsa-miR-3124-5p
hsa-miR-5193
hsa-miR-6883-3p
hsa-miR-1234-3p
hsa-miR-3180
hsa-miR-3180-3p
hsa-miR-1285-5p
hsa-miR-4701-5p
hsa-miR-4640-5p
hsa-miR-4668-5p
hsa-miR-6820-5p
hsa-miR-4687-3p
hsa-miR-6819-5p
hsa-miR-4653-5p
hsa-miR-6792-3p
hsa-miR-1273e
hsa-miR-2276-3p
hsa-miR-5187-3p
hsa-miR-509-3p
hsa-miR-4522
hsa-miR-6732-5p
hsa-miR-7111-5p
hsa-miR-9-3p
hsa-miR-139-5p
hsa-miR-4699-3p
hsa-miR-1237-3p
hsa-miR-6854-5p
hsa-miR-4749-3p
hsa-miR-95-3p
hsa-miR-4714-3p
hsa-miR-4724-5p
hsa-miR-6767-5p
hsa-miR-6738-3p
hsa-miR-548ar-5p
hsa-miR-548g-5p
hsa-miR-548x-5p
hsa-miR-4501
hsa-miR-943
hsa-miR-663a
hsa-miR-587
hsa-miR-1322
hsa-miR-4788
hsa-miR-488-5p
hsa-miR-3660
hsa-miR-216a-5p
hsa-miR-3181
hsa-miR-345-3p
hsa-miR-4672
hsa-let-7a-2-3p
hsa-miR-4745-3p
hsa-miR-4800-3p
hsa-miR-371a-5p
hsa-miR-6894-3p
hsa-miR-4800-5p
hsa-miR-4725-3p
hsa-miR-6780b-3p
hsa-miR-3194-3p
hsa-miR-6729-3p
hsa-miR-494-3p
hsa-miR-4315
hsa-miR-4795-3p
hsa-miR-520b
hsa-miR-526b-3p
hsa-miR-96-3p
hsa-miR-4659a-3p
hsa-miR-4703-3p
hsa-miR-4749-5p
hsa-miR-3135a
hsa-miR-6766-3p
hsa-miR-4727-3p
hsa-miR-155-3p
hsa-miR-34b-5p
hsa-miR-520g-5p
hsa-miR-153-5p
hsa-miR-527
hsa-miR-3064-3p
hsa-miR-3622b-5p
hsa-miR-6832-5p
hsa-miR-3610
hsa-miR-642b-3p
hsa-miR-4516
hsa-miR-7112-3p
hsa-miR-548ba
hsa-miR-4635
hsa-miR-16-1-3p
hsa-miR-5587-3p
hsa-miR-548ai
hsa-miR-570-5p
hsa-miR-1537-3p
hsa-miR-632
hsa-miR-378i
hsa-miR-3659
hsa-miR-15a-3p
hsa-miR-379-5p
hsa-miR-6508-5p
hsa-miR-6745
hsa-miR-556-3p
hsa-miR-597-5p
hsa-miR-2114-5p
hsa-miR-6762-5p
hsa-miR-6882-3p
hsa-miR-6724-5p
hsa-miR-7854-3p
hsa-miR-6792-5p
hsa-miR-6879-3p
hsa-miR-5088-5p
hsa-miR-654-5p
hsa-miR-6749-3p
hsa-miR-600
hsa-miR-6509-3p
hsa-miR-6891-5p
hsa-miR-516a-3p
hsa-miR-516b-3p
hsa-miR-4426
hsa-miR-4440
hsa-miR-4422
hsa-miR-1294
hsa-miR-1185-1-3p
hsa-miR-491-5p
hsa-miR-6875-3p
hsa-miR-6754-3p
hsa-miR-4754
hsa-miR-3685
hsa-miR-7111-3p
hsa-miR-4803
hsa-miR-6743-3p
hsa-miR-4731-5p
hsa-miR-4744
hsa-miR-204-3p
hsa-miR-612
hsa-miR-377-3p
hsa-miR-504-3p
hsa-miR-4791
hsa-miR-7-2-3p
hsa-miR-1225-3p
hsa-miR-3912-5p
hsa-miR-3940-5p
hsa-miR-4433a-3p
hsa-miR-586
hsa-miR-4721
hsa-miR-1976
hsa-miR-7109-5p
hsa-miR-6836-5p
hsa-miR-4444
hsa-miR-7114-5p
hsa-miR-7114-3p
hsa-miR-299-3p
hsa-miR-7155-3p
hsa-miR-4641
hsa-miR-4750-3p
hsa-miR-489-3p
hsa-miR-203a-5p
hsa-miR-2276-5p
hsa-miR-4755-3p
hsa-miR-328-5p
hsa-miR-4671-3p
hsa-miR-659-3p
hsa-miR-135b-3p
hsa-miR-7702
hsa-miR-7850-5p
hsa-miR-1284
hsa-miR-3916
hsa-miR-6797-3p
hsa-miR-192-3p
hsa-miR-4740-5p
hsa-miR-4524a-5p
hsa-miR-95-5p
hsa-miR-548av-5p
hsa-miR-5581-3p
hsa-miR-6727-5p
hsa-miR-6826-3p
hsa-miR-4781-5p
hsa-miR-6726-5p
hsa-miR-4436a
hsa-miR-6800-3p
hsa-miR-6805-3p
hsa-miR-518c-5p
hsa-miR-548av-3p
hsa-miR-5586-5p
hsa-miR-1249-3p

## Sheet: S6
Table S6. Common and specific novel miRNAs between pre- and post-feed milk samples
Common miRNAs in pre- and post-feed milk	Specific miRNAs in pre-feed milk	Specific miRNAs in post-feed milk
novel_mir_965	novel_mir_1269	novel_mir_992
novel_mir_964	novel_mir_420	novel_mir_991
novel_mir_959	novel_mir_479	novel_mir_990
novel_mir_952	novel_mir_1046	novel_mir_99
novel_mir_943	novel_mir_1101	novel_mir_989
novel_mir_941	novel_mir_1112	novel_mir_988
novel_mir_926	novel_mir_1117	novel_mir_987
novel_mir_90	novel_mir_422	novel_mir_986
novel_mir_9	novel_mir_918	novel_mir_985
novel_mir_873	novel_mir_1136	novel_mir_984
novel_mir_869	novel_mir_1597	novel_mir_983
novel_mir_868	novel_mir_995	novel_mir_982
novel_mir_838	novel_mir_846	novel_mir_981
novel_mir_837	novel_mir_1025	novel_mir_980
novel_mir_821	novel_mir_865	novel_mir_98
novel_mir_810	novel_mir_814	novel_mir_979
novel_mir_792	novel_mir_1496	novel_mir_978
novel_mir_783	novel_mir_331	novel_mir_977
novel_mir_777	novel_mir_395	novel_mir_976
novel_mir_768	novel_mir_482	novel_mir_975
novel_mir_76	novel_mir_1530	novel_mir_974
novel_mir_730	novel_mir_1694	novel_mir_973
novel_mir_724	novel_mir_389	novel_mir_972
novel_mir_715	novel_mir_511	novel_mir_971
novel_mir_714	novel_mir_832	novel_mir_970
novel_mir_709	novel_mir_1471	novel_mir_97
novel_mir_7	novel_mir_1580	novel_mir_969
novel_mir_697	novel_mir_1282	novel_mir_968
novel_mir_646	novel_mir_1320	novel_mir_967
novel_mir_615	novel_mir_1535	novel_mir_966
novel_mir_607	novel_mir_500	novel_mir_963
novel_mir_601	novel_mir_939	novel_mir_962
novel_mir_594	novel_mir_909	novel_mir_961
novel_mir_592	novel_mir_791	novel_mir_960
novel_mir_590	novel_mir_798	novel_mir_96
novel_mir_581	novel_mir_1032	novel_mir_958
novel_mir_567	novel_mir_1480	novel_mir_957
novel_mir_566	novel_mir_1542	novel_mir_956
novel_mir_557	novel_mir_1556	novel_mir_955
novel_mir_551	novel_mir_1573	novel_mir_954
novel_mir_547	novel_mir_339	novel_mir_953
novel_mir_546	novel_mir_527	novel_mir_951
novel_mir_543	novel_mir_501	novel_mir_950
novel_mir_536	novel_mir_523	novel_mir_95
novel_mir_535	novel_mir_782	novel_mir_949
novel_mir_534	novel_mir_886	novel_mir_948
novel_mir_53	novel_mir_925	novel_mir_947
novel_mir_521	novel_mir_1027	novel_mir_946
novel_mir_518	novel_mir_1275	novel_mir_945
novel_mir_517	novel_mir_1545	novel_mir_944
novel_mir_512	novel_mir_773	novel_mir_942
novel_mir_510	novel_mir_843	novel_mir_94
novel_mir_51	novel_mir_1477	novel_mir_93
novel_mir_502	novel_mir_1488	novel_mir_92
novel_mir_50	novel_mir_1500	novel_mir_91
novel_mir_496	novel_mir_1505	novel_mir_89
novel_mir_486	novel_mir_1523	novel_mir_88
novel_mir_485	novel_mir_1560	novel_mir_87
novel_mir_481	novel_mir_1564	novel_mir_86
novel_mir_478	novel_mir_1588	novel_mir_85
novel_mir_476	novel_mir_1966	novel_mir_84
novel_mir_473	novel_mir_1977	novel_mir_83
novel_mir_472	novel_mir_378	novel_mir_82
novel_mir_471	novel_mir_499	novel_mir_81
novel_mir_470	novel_mir_839	novel_mir_80
novel_mir_464	novel_mir_897	novel_mir_8
novel_mir_462	novel_mir_905	novel_mir_79
novel_mir_461	novel_mir_881	novel_mir_78
novel_mir_460	novel_mir_1002	novel_mir_77
novel_mir_456	novel_mir_1266	novel_mir_757
novel_mir_455	novel_mir_1323	novel_mir_756
novel_mir_451	novel_mir_1478	novel_mir_755
novel_mir_449	novel_mir_1487	novel_mir_754
novel_mir_446	novel_mir_1527	novel_mir_753
novel_mir_445	novel_mir_1539	novel_mir_752
novel_mir_444	novel_mir_1557	novel_mir_751
novel_mir_443	novel_mir_1561	novel_mir_750
novel_mir_441	novel_mir_1590	novel_mir_75
novel_mir_440	novel_mir_344	novel_mir_749
novel_mir_436	novel_mir_519	novel_mir_748
novel_mir_430	novel_mir_483	novel_mir_747
novel_mir_425	novel_mir_758	novel_mir_746
novel_mir_419	novel_mir_759	novel_mir_745
novel_mir_411	novel_mir_863	novel_mir_744
novel_mir_410	novel_mir_911	novel_mir_743
novel_mir_41	novel_mir_770	novel_mir_742
novel_mir_405	novel_mir_1003	novel_mir_741
novel_mir_401	novel_mir_1019	novel_mir_740
novel_mir_391	novel_mir_1465	novel_mir_74
novel_mir_39	novel_mir_1474	novel_mir_739
novel_mir_387	novel_mir_1479	novel_mir_738
novel_mir_385	novel_mir_1484	novel_mir_737
novel_mir_375	novel_mir_1490	novel_mir_736
novel_mir_373	novel_mir_1514	novel_mir_735
novel_mir_372	novel_mir_1519	novel_mir_734
novel_mir_368	novel_mir_1522	novel_mir_733
novel_mir_367	novel_mir_1547	novel_mir_732
novel_mir_363	novel_mir_1550	novel_mir_731
novel_mir_362	novel_mir_1553	novel_mir_73
novel_mir_361	novel_mir_1566	novel_mir_729
novel_mir_349	novel_mir_1569	novel_mir_728
novel_mir_345	novel_mir_1578	novel_mir_727
novel_mir_343	novel_mir_1583	novel_mir_726
novel_mir_337	novel_mir_1591	novel_mir_725
novel_mir_335	novel_mir_1596	novel_mir_723
novel_mir_334	novel_mir_1675	novel_mir_722
novel_mir_330	novel_mir_1711	novel_mir_721
novel_mir_327	novel_mir_1720	novel_mir_720
novel_mir_319	novel_mir_1972	novel_mir_72
novel_mir_318	novel_mir_388	novel_mir_719
novel_mir_317	novel_mir_540	novel_mir_718
novel_mir_314	novel_mir_771	novel_mir_717
novel_mir_312	novel_mir_805	novel_mir_716
novel_mir_310	novel_mir_820	novel_mir_713
novel_mir_307	novel_mir_884	novel_mir_712
novel_mir_299	novel_mir_888	novel_mir_711
novel_mir_289	novel_mir_908	novel_mir_710
novel_mir_288	novel_mir_1096	novel_mir_71
novel_mir_286	novel_mir_1125	novel_mir_708
novel_mir_279	novel_mir_1254	novel_mir_707
novel_mir_278	novel_mir_1473	novel_mir_706
novel_mir_269	novel_mir_1483	novel_mir_705
novel_mir_251	novel_mir_1498	novel_mir_704
novel_mir_246	novel_mir_1499	novel_mir_703
novel_mir_242	novel_mir_1513	novel_mir_702
novel_mir_24	novel_mir_1520	novel_mir_701
novel_mir_239	novel_mir_1533	novel_mir_700
novel_mir_236	novel_mir_1538	novel_mir_70
novel_mir_235	novel_mir_1541	novel_mir_699
novel_mir_217	novel_mir_1546	novel_mir_698
novel_mir_216	novel_mir_1554	novel_mir_696
novel_mir_206	novel_mir_1555	novel_mir_695
novel_mir_204	novel_mir_1558	novel_mir_694
novel_mir_203	novel_mir_1562	novel_mir_693
novel_mir_202	novel_mir_1568	novel_mir_692
novel_mir_194	novel_mir_1571	novel_mir_691
novel_mir_19	novel_mir_1576	novel_mir_690
novel_mir_1865	novel_mir_1581	novel_mir_69
novel_mir_18	novel_mir_1586	novel_mir_689
novel_mir_179	novel_mir_1688	novel_mir_688
novel_mir_170	novel_mir_1718	novel_mir_687
novel_mir_166	novel_mir_1947	novel_mir_686
novel_mir_165	novel_mir_364	novel_mir_685
novel_mir_1643	novel_mir_397	novel_mir_684
novel_mir_1618	novel_mir_531	novel_mir_683
novel_mir_161	novel_mir_766	novel_mir_682
novel_mir_16	novel_mir_787	novel_mir_681
novel_mir_159	novel_mir_808	novel_mir_680
novel_mir_157	novel_mir_811	novel_mir_68
novel_mir_156	novel_mir_824	novel_mir_679
novel_mir_1494	novel_mir_851	novel_mir_678
novel_mir_1458	novel_mir_867	novel_mir_677
novel_mir_1329	novel_mir_891	novel_mir_676
novel_mir_1302	novel_mir_894	novel_mir_675
novel_mir_13	novel_mir_903	novel_mir_674
novel_mir_1248	novel_mir_917	novel_mir_673
novel_mir_1214	novel_mir_921	novel_mir_672
novel_mir_1202	novel_mir_1011	novel_mir_671
novel_mir_1176	novel_mir_1013	novel_mir_670
novel_mir_1161	novel_mir_996	novel_mir_67
novel_mir_116	novel_mir_1104	novel_mir_669
novel_mir_1151	novel_mir_1114	novel_mir_668
novel_mir_115	novel_mir_1278	novel_mir_667
novel_mir_1143	novel_mir_1290	novel_mir_666
novel_mir_114	novel_mir_1308	novel_mir_665
novel_mir_1138	novel_mir_1328	novel_mir_664
novel_mir_1135	novel_mir_1336	novel_mir_663
novel_mir_1109	novel_mir_1466	novel_mir_662
novel_mir_1090	novel_mir_1470	novel_mir_661
novel_mir_1084	novel_mir_1475	novel_mir_660
novel_mir_1080	novel_mir_1476	novel_mir_66
novel_mir_108	novel_mir_1502	novel_mir_659
novel_mir_1078	novel_mir_1506	novel_mir_658
novel_mir_1066	novel_mir_1508	novel_mir_657
novel_mir_1064	novel_mir_1511	novel_mir_656
novel_mir_1052	novel_mir_1515	novel_mir_655
novel_mir_1028	novel_mir_1521	novel_mir_654
novel_mir_1017	novel_mir_1526	novel_mir_653
novel_mir_101	novel_mir_1532	novel_mir_652
novel_mir_100	novel_mir_1537	novel_mir_651
	novel_mir_1540	novel_mir_650
	novel_mir_1559	novel_mir_65
	novel_mir_1577	novel_mir_649
	novel_mir_1918	novel_mir_648
	novel_mir_1920	novel_mir_647
	novel_mir_1996	novel_mir_645
	novel_mir_383	novel_mir_644
	novel_mir_407	novel_mir_643
	novel_mir_414	novel_mir_642
	novel_mir_427	novel_mir_641
	novel_mir_429	novel_mir_640
	novel_mir_491	novel_mir_64
	novel_mir_760	novel_mir_639
	novel_mir_763	novel_mir_638
	novel_mir_767	novel_mir_637
	novel_mir_780	novel_mir_636
	novel_mir_786	novel_mir_635
	novel_mir_797	novel_mir_634
	novel_mir_815	novel_mir_633
	novel_mir_817	novel_mir_632
	novel_mir_825	novel_mir_631
	novel_mir_829	novel_mir_630
	novel_mir_840	novel_mir_63
	novel_mir_845	novel_mir_629
	novel_mir_849	novel_mir_628
	novel_mir_855	novel_mir_627
	novel_mir_859	novel_mir_626
	novel_mir_872	novel_mir_625
	novel_mir_879	novel_mir_624
	novel_mir_899	novel_mir_623
	novel_mir_906	novel_mir_622
	novel_mir_912	novel_mir_621
	novel_mir_915	novel_mir_620
	novel_mir_923	novel_mir_62
	novel_mir_930	novel_mir_619
	novel_mir_938	novel_mir_618
	novel_mir_1018	novel_mir_617
	novel_mir_1029	novel_mir_616
	novel_mir_1047	novel_mir_614
	novel_mir_1092	novel_mir_613
	novel_mir_1118	novel_mir_612
	novel_mir_1258	novel_mir_611
	novel_mir_1264	novel_mir_610
	novel_mir_1268	novel_mir_61
	novel_mir_1322	novel_mir_609
	novel_mir_1462	novel_mir_608
	novel_mir_1463	novel_mir_606
	novel_mir_1469	novel_mir_605
	novel_mir_1472	novel_mir_604
	novel_mir_1486	novel_mir_603
	novel_mir_1493	novel_mir_602
	novel_mir_1495	novel_mir_600
	novel_mir_1512	novel_mir_60
	novel_mir_1517	novel_mir_6
	novel_mir_1518	novel_mir_599
	novel_mir_1528	novel_mir_598
	novel_mir_1529	novel_mir_597
	novel_mir_1544	novel_mir_596
	novel_mir_1548	novel_mir_595
	novel_mir_1551	novel_mir_593
	novel_mir_1552	novel_mir_591
	novel_mir_1567	novel_mir_59
	novel_mir_1575	novel_mir_589
	novel_mir_1582	novel_mir_588
	novel_mir_1593	novel_mir_587
	novel_mir_1693	novel_mir_586
	novel_mir_1713	novel_mir_585
	novel_mir_1905	novel_mir_584
	novel_mir_1907	novel_mir_583
	novel_mir_1927	novel_mir_582
	novel_mir_1942	novel_mir_580
	novel_mir_1944	novel_mir_58
	novel_mir_1991	novel_mir_579
	novel_mir_350	novel_mir_578
	novel_mir_370	novel_mir_577
	novel_mir_417	novel_mir_576
	novel_mir_488	novel_mir_575
	novel_mir_509	novel_mir_574
	novel_mir_544	novel_mir_573
	novel_mir_778	novel_mir_572
	novel_mir_781	novel_mir_571
	novel_mir_785	novel_mir_570
	novel_mir_789	novel_mir_57
	novel_mir_794	novel_mir_569
	novel_mir_796	novel_mir_568
	novel_mir_803	novel_mir_565
	novel_mir_804	novel_mir_564
	novel_mir_807	novel_mir_563
	novel_mir_818	novel_mir_562
	novel_mir_822	novel_mir_561
	novel_mir_834	novel_mir_560
	novel_mir_853	novel_mir_56
	novel_mir_856	novel_mir_559
	novel_mir_860	novel_mir_558
	novel_mir_866	novel_mir_556
	novel_mir_878	novel_mir_555
	novel_mir_890	novel_mir_554
	novel_mir_893	novel_mir_553
	novel_mir_895	novel_mir_552
	novel_mir_896	novel_mir_550
	novel_mir_901	novel_mir_55
	novel_mir_902	novel_mir_549
	novel_mir_913	novel_mir_54
	novel_mir_914	novel_mir_52
	novel_mir_920	novel_mir_5
	novel_mir_922	novel_mir_49
	novel_mir_940	novel_mir_48
	novel_mir_1042	novel_mir_475
	novel_mir_1100	novel_mir_474
	novel_mir_1127	novel_mir_47
	novel_mir_1130	novel_mir_469
	novel_mir_1131	novel_mir_468
	novel_mir_1257	novel_mir_467
	novel_mir_1261	novel_mir_466
	novel_mir_1270	novel_mir_465
	novel_mir_1271	novel_mir_463
	novel_mir_1288	novel_mir_46
	novel_mir_1305	novel_mir_459
	novel_mir_1326	novel_mir_458
	novel_mir_1330	novel_mir_457
	novel_mir_1460	novel_mir_454
	novel_mir_1461	novel_mir_453
	novel_mir_1468	novel_mir_452
	novel_mir_1482	novel_mir_450
	novel_mir_1491	novel_mir_45
	novel_mir_1504	novel_mir_448
	novel_mir_1507	novel_mir_447
	novel_mir_1525	novel_mir_442
	novel_mir_1531	novel_mir_44
	novel_mir_1534	novel_mir_439
	novel_mir_1563	novel_mir_438
	novel_mir_1565	novel_mir_437
	novel_mir_1574	novel_mir_435
	novel_mir_1585	novel_mir_434
	novel_mir_1589	novel_mir_433
	novel_mir_1595	novel_mir_432
	novel_mir_1667	novel_mir_43
	novel_mir_1670	novel_mir_42
	novel_mir_1681	novel_mir_40
	novel_mir_1702	novel_mir_4
	novel_mir_1705	novel_mir_38
	novel_mir_1912	novel_mir_37
	novel_mir_1921	novel_mir_36
	novel_mir_1925	novel_mir_35
	novel_mir_1943	novel_mir_34
	novel_mir_1945	novel_mir_33
	novel_mir_1953	novel_mir_329
	novel_mir_1954	novel_mir_328
	novel_mir_1980	novel_mir_326
	novel_mir_1992	novel_mir_325
	novel_mir_1995	novel_mir_324
	novel_mir_340	novel_mir_323
	novel_mir_342	novel_mir_322
	novel_mir_354	novel_mir_321
	novel_mir_359	novel_mir_320
	novel_mir_366	novel_mir_32
	novel_mir_369	novel_mir_316
	novel_mir_371	novel_mir_315
	novel_mir_374	novel_mir_313
	novel_mir_379	novel_mir_311
	novel_mir_382	novel_mir_31
	novel_mir_384	novel_mir_309
	novel_mir_398	novel_mir_308
	novel_mir_409	novel_mir_306
	novel_mir_412	novel_mir_305
	novel_mir_418	novel_mir_304
	novel_mir_424	novel_mir_303
	novel_mir_426	novel_mir_302
	novel_mir_484	novel_mir_301
	novel_mir_490	novel_mir_300
	novel_mir_493	novel_mir_30
	novel_mir_503	novel_mir_3
	novel_mir_504	novel_mir_298
	novel_mir_507	novel_mir_297
	novel_mir_508	novel_mir_296
	novel_mir_516	novel_mir_295
	novel_mir_528	novel_mir_294
	novel_mir_537	novel_mir_293
	novel_mir_539	novel_mir_292
	novel_mir_541	novel_mir_291
	novel_mir_542	novel_mir_290
	novel_mir_764	novel_mir_29
	novel_mir_765	novel_mir_287
	novel_mir_774	novel_mir_285
	novel_mir_799	novel_mir_284
	novel_mir_800	novel_mir_283
	novel_mir_801	novel_mir_282
	novel_mir_812	novel_mir_281
	novel_mir_826	novel_mir_280
	novel_mir_827	novel_mir_28
	novel_mir_830	novel_mir_277
	novel_mir_831	novel_mir_276
	novel_mir_841	novel_mir_275
	novel_mir_842	novel_mir_274
	novel_mir_852	novel_mir_273
	novel_mir_857	novel_mir_272
	novel_mir_858	novel_mir_271
	novel_mir_864	novel_mir_270
	novel_mir_876	novel_mir_27
	novel_mir_882	novel_mir_268
	novel_mir_883	novel_mir_267
	novel_mir_887	novel_mir_266
	novel_mir_904	novel_mir_265
	novel_mir_907	novel_mir_264
	novel_mir_919	novel_mir_263
	novel_mir_927	novel_mir_262
	novel_mir_929	novel_mir_261
	novel_mir_934	novel_mir_260
	novel_mir_936	novel_mir_26
	novel_mir_937	novel_mir_259
	novel_mir_1000	novel_mir_258
	novel_mir_1001	novel_mir_257
	novel_mir_1004	novel_mir_256
	novel_mir_1006	novel_mir_255
	novel_mir_1009	novel_mir_254
	novel_mir_1015	novel_mir_253
	novel_mir_1023	novel_mir_252
	novel_mir_1024	novel_mir_250
	novel_mir_1034	novel_mir_25
	novel_mir_1041	novel_mir_249
	novel_mir_1044	novel_mir_248
	novel_mir_997	novel_mir_247
	novel_mir_1097	novel_mir_245
	novel_mir_1102	novel_mir_244
	novel_mir_1105	novel_mir_243
	novel_mir_1120	novel_mir_241
	novel_mir_1123	novel_mir_240
	novel_mir_1128	novel_mir_238
	novel_mir_1132	novel_mir_237
	novel_mir_1156	novel_mir_234
	novel_mir_1158	novel_mir_233
	novel_mir_1159	novel_mir_232
	novel_mir_1162	novel_mir_231
	novel_mir_1163	novel_mir_230
	novel_mir_1256	novel_mir_23
	novel_mir_1263	novel_mir_229
	novel_mir_1272	novel_mir_228
	novel_mir_1273	novel_mir_227
	novel_mir_1289	novel_mir_226
	novel_mir_1292	novel_mir_225
	novel_mir_1293	novel_mir_224
	novel_mir_1294	novel_mir_223
	novel_mir_1300	novel_mir_222
	novel_mir_1301	novel_mir_221
	novel_mir_1304	novel_mir_220
	novel_mir_1309	novel_mir_22
	novel_mir_1312	novel_mir_219
	novel_mir_1314	novel_mir_218
	novel_mir_1315	novel_mir_215
	novel_mir_1325	novel_mir_214
	novel_mir_1327	novel_mir_213
	novel_mir_1331	novel_mir_212
	novel_mir_1334	novel_mir_211
	novel_mir_1335	novel_mir_210
	novel_mir_1459	novel_mir_21
	novel_mir_1464	novel_mir_209
	novel_mir_1481	novel_mir_208
	novel_mir_1489	novel_mir_207
	novel_mir_1492	novel_mir_205
	novel_mir_1503	novel_mir_201
	novel_mir_1510	novel_mir_200
	novel_mir_1536	novel_mir_20
	novel_mir_1570	novel_mir_2
	novel_mir_1579	novel_mir_199
	novel_mir_1584	novel_mir_198
	novel_mir_1587	novel_mir_197
	novel_mir_1592	novel_mir_196
	novel_mir_1594	novel_mir_195
	novel_mir_1671	novel_mir_193
	novel_mir_1672	novel_mir_192
	novel_mir_1677	novel_mir_191
	novel_mir_1689	novel_mir_1904
	novel_mir_1690	novel_mir_1903
	novel_mir_1699	novel_mir_1902
	novel_mir_1703	novel_mir_1901
	novel_mir_1706	novel_mir_1900
	novel_mir_1708	novel_mir_190
	novel_mir_1714	novel_mir_1899
	novel_mir_1719	novel_mir_1898
	novel_mir_1721	novel_mir_1897
	novel_mir_1724	novel_mir_1896
	novel_mir_1726	novel_mir_1895
	novel_mir_1906	novel_mir_1894
	novel_mir_1913	novel_mir_1893
	novel_mir_1916	novel_mir_1892
	novel_mir_1930	novel_mir_1891
	novel_mir_1941	novel_mir_1890
	novel_mir_1946	novel_mir_189
	novel_mir_1952	novel_mir_1889
	novel_mir_1958	novel_mir_1888
	novel_mir_1959	novel_mir_1887
	novel_mir_1961	novel_mir_1886
	novel_mir_1964	novel_mir_1885
	novel_mir_1965	novel_mir_1884
	novel_mir_1967	novel_mir_1883
	novel_mir_1968	novel_mir_1882
	novel_mir_1970	novel_mir_1881
	novel_mir_1971	novel_mir_1880
	novel_mir_1974	novel_mir_188
	novel_mir_1975	novel_mir_1879
	novel_mir_1979	novel_mir_1878
	novel_mir_1984	novel_mir_1877
	novel_mir_1986	novel_mir_1876
	novel_mir_1989	novel_mir_1875
	novel_mir_332	novel_mir_1874
	novel_mir_333	novel_mir_1873
	novel_mir_336	novel_mir_1872
	novel_mir_338	novel_mir_1871
	novel_mir_341	novel_mir_1870
	novel_mir_346	novel_mir_187
	novel_mir_347	novel_mir_1869
	novel_mir_348	novel_mir_1868
	novel_mir_351	novel_mir_1867
	novel_mir_352	novel_mir_1866
	novel_mir_353	novel_mir_1864
	novel_mir_355	novel_mir_1863
	novel_mir_356	novel_mir_1862
	novel_mir_357	novel_mir_1861
	novel_mir_358	novel_mir_1860
	novel_mir_360	novel_mir_186
	novel_mir_365	novel_mir_1859
	novel_mir_376	novel_mir_1858
	novel_mir_377	novel_mir_1857
	novel_mir_380	novel_mir_1856
	novel_mir_381	novel_mir_1855
	novel_mir_386	novel_mir_1854
	novel_mir_390	novel_mir_1853
	novel_mir_392	novel_mir_1852
	novel_mir_393	novel_mir_1851
	novel_mir_394	novel_mir_1850
	novel_mir_396	novel_mir_185
	novel_mir_399	novel_mir_1849
	novel_mir_400	novel_mir_1848
	novel_mir_402	novel_mir_1847
	novel_mir_403	novel_mir_1846
	novel_mir_404	novel_mir_1845
	novel_mir_406	novel_mir_1844
	novel_mir_408	novel_mir_1843
	novel_mir_413	novel_mir_1842
	novel_mir_415	novel_mir_1841
	novel_mir_416	novel_mir_1840
	novel_mir_421	novel_mir_184
	novel_mir_423	novel_mir_1839
	novel_mir_428	novel_mir_1838
	novel_mir_431	novel_mir_1837
	novel_mir_477	novel_mir_1836
	novel_mir_480	novel_mir_1835
	novel_mir_487	novel_mir_1834
	novel_mir_489	novel_mir_1833
	novel_mir_492	novel_mir_1832
	novel_mir_494	novel_mir_1831
	novel_mir_495	novel_mir_1830
	novel_mir_497	novel_mir_183
	novel_mir_498	novel_mir_1829
	novel_mir_505	novel_mir_1828
	novel_mir_506	novel_mir_1827
	novel_mir_513	novel_mir_1826
	novel_mir_514	novel_mir_1825
	novel_mir_515	novel_mir_1824
	novel_mir_520	novel_mir_1823
	novel_mir_522	novel_mir_1822
	novel_mir_524	novel_mir_1821
	novel_mir_525	novel_mir_1820
	novel_mir_526	novel_mir_182
	novel_mir_529	novel_mir_1819
	novel_mir_530	novel_mir_1818
	novel_mir_532	novel_mir_1817
	novel_mir_533	novel_mir_1816
	novel_mir_538	novel_mir_1815
	novel_mir_545	novel_mir_1814
	novel_mir_548	novel_mir_1813
	novel_mir_761	novel_mir_1812
	novel_mir_762	novel_mir_1811
	novel_mir_769	novel_mir_1810
	novel_mir_772	novel_mir_181
	novel_mir_775	novel_mir_1809
	novel_mir_776	novel_mir_1808
	novel_mir_779	novel_mir_1807
	novel_mir_784	novel_mir_1806
	novel_mir_788	novel_mir_1805
	novel_mir_790	novel_mir_1804
	novel_mir_793	novel_mir_1803
	novel_mir_795	novel_mir_1802
	novel_mir_802	novel_mir_1801
	novel_mir_806	novel_mir_1800
	novel_mir_809	novel_mir_180
	novel_mir_813	novel_mir_1799
	novel_mir_816	novel_mir_1798
	novel_mir_819	novel_mir_1797
	novel_mir_823	novel_mir_1796
	novel_mir_828	novel_mir_1795
	novel_mir_833	novel_mir_1794
	novel_mir_835	novel_mir_1793
	novel_mir_836	novel_mir_1792
	novel_mir_844	novel_mir_1791
	novel_mir_847	novel_mir_1790
	novel_mir_848	novel_mir_1789
	novel_mir_850	novel_mir_1788
	novel_mir_854	novel_mir_1787
	novel_mir_861	novel_mir_1786
	novel_mir_862	novel_mir_1785
	novel_mir_870	novel_mir_1784
	novel_mir_871	novel_mir_1783
	novel_mir_874	novel_mir_1782
	novel_mir_875	novel_mir_1781
	novel_mir_877	novel_mir_1780
	novel_mir_880	novel_mir_178
	novel_mir_885	novel_mir_1779
	novel_mir_889	novel_mir_1778
	novel_mir_892	novel_mir_1777
	novel_mir_898	novel_mir_1776
	novel_mir_900	novel_mir_1775
	novel_mir_910	novel_mir_1774
	novel_mir_916	novel_mir_1773
	novel_mir_924	novel_mir_1772
	novel_mir_928	novel_mir_1771
	novel_mir_931	novel_mir_1770
	novel_mir_932	novel_mir_177
	novel_mir_933	novel_mir_1769
	novel_mir_935	novel_mir_1768
	novel_mir_1005	novel_mir_1767
	novel_mir_1007	novel_mir_1766
	novel_mir_1008	novel_mir_1765
	novel_mir_1010	novel_mir_1764
	novel_mir_1012	novel_mir_1763
	novel_mir_1014	novel_mir_1762
	novel_mir_1016	novel_mir_1761
	novel_mir_1020	novel_mir_1760
	novel_mir_1021	novel_mir_176
	novel_mir_1022	novel_mir_1759
	novel_mir_1026	novel_mir_1758
	novel_mir_1030	novel_mir_1757
	novel_mir_1031	novel_mir_1756
	novel_mir_1033	novel_mir_1755
	novel_mir_1035	novel_mir_1754
	novel_mir_1036	novel_mir_1753
	novel_mir_1037	novel_mir_1752
	novel_mir_1038	novel_mir_1751
	novel_mir_1039	novel_mir_1750
	novel_mir_1040	novel_mir_175
	novel_mir_1043	novel_mir_1749
	novel_mir_1045	novel_mir_1748
	novel_mir_993	novel_mir_1747
	novel_mir_994	novel_mir_1746
	novel_mir_998	novel_mir_1745
	novel_mir_999	novel_mir_1744
	novel_mir_1093	novel_mir_1743
	novel_mir_1094	novel_mir_1742
	novel_mir_1095	novel_mir_1741
	novel_mir_1098	novel_mir_1740
	novel_mir_1099	novel_mir_174
	novel_mir_1103	novel_mir_1739
	novel_mir_1106	novel_mir_1738
	novel_mir_1107	novel_mir_1737
	novel_mir_1108	novel_mir_1736
	novel_mir_1110	novel_mir_1735
	novel_mir_1111	novel_mir_1734
	novel_mir_1113	novel_mir_1733
	novel_mir_1115	novel_mir_1732
	novel_mir_1116	novel_mir_1731
	novel_mir_1119	novel_mir_1730
	novel_mir_1121	novel_mir_173
	novel_mir_1122	novel_mir_1729
	novel_mir_1124	novel_mir_1728
	novel_mir_1126	novel_mir_172
	novel_mir_1129	novel_mir_171
	novel_mir_1133	novel_mir_17
	novel_mir_1134	novel_mir_169
	novel_mir_1155	novel_mir_168
	novel_mir_1157	novel_mir_167
	novel_mir_1160	novel_mir_1666
	novel_mir_1164	novel_mir_1665
	novel_mir_1253	novel_mir_1664
	novel_mir_1255	novel_mir_1663
	novel_mir_1259	novel_mir_1662
	novel_mir_1260	novel_mir_1661
	novel_mir_1262	novel_mir_1660
	novel_mir_1265	novel_mir_1659
	novel_mir_1267	novel_mir_1658
	novel_mir_1274	novel_mir_1657
	novel_mir_1276	novel_mir_1656
	novel_mir_1277	novel_mir_1655
	novel_mir_1279	novel_mir_1654
	novel_mir_1280	novel_mir_1653
	novel_mir_1281	novel_mir_1652
	novel_mir_1283	novel_mir_1651
	novel_mir_1284	novel_mir_1650
	novel_mir_1285	novel_mir_1649
	novel_mir_1286	novel_mir_1648
	novel_mir_1287	novel_mir_1647
	novel_mir_1291	novel_mir_1646
	novel_mir_1295	novel_mir_1645
	novel_mir_1296	novel_mir_1644
	novel_mir_1297	novel_mir_1642
	novel_mir_1298	novel_mir_1641
	novel_mir_1299	novel_mir_1640
	novel_mir_1303	novel_mir_164
	novel_mir_1306	novel_mir_1639
	novel_mir_1307	novel_mir_1638
	novel_mir_1310	novel_mir_1637
	novel_mir_1311	novel_mir_1636
	novel_mir_1313	novel_mir_1635
	novel_mir_1316	novel_mir_1634
	novel_mir_1317	novel_mir_1633
	novel_mir_1318	novel_mir_1632
	novel_mir_1319	novel_mir_1631
	novel_mir_1321	novel_mir_1630
	novel_mir_1324	novel_mir_163
	novel_mir_1332	novel_mir_1629
	novel_mir_1333	novel_mir_1628
	novel_mir_1467	novel_mir_1627
	novel_mir_1485	novel_mir_1626
	novel_mir_1497	novel_mir_1625
	novel_mir_1501	novel_mir_1624
	novel_mir_1509	novel_mir_1623
	novel_mir_1516	novel_mir_1622
	novel_mir_1524	novel_mir_1621
	novel_mir_1543	novel_mir_1620
	novel_mir_1549	novel_mir_162
	novel_mir_1572	novel_mir_1619
	novel_mir_1668	novel_mir_1617
	novel_mir_1669	novel_mir_1616
	novel_mir_1673	novel_mir_1615
	novel_mir_1674	novel_mir_1614
	novel_mir_1676	novel_mir_1613
	novel_mir_1678	novel_mir_1612
	novel_mir_1679	novel_mir_1611
	novel_mir_1680	novel_mir_1610
	novel_mir_1682	novel_mir_1609
	novel_mir_1683	novel_mir_1608
	novel_mir_1684	novel_mir_1607
	novel_mir_1685	novel_mir_1606
	novel_mir_1686	novel_mir_1605
	novel_mir_1687	novel_mir_1604
	novel_mir_1691	novel_mir_1603
	novel_mir_1692	novel_mir_1602
	novel_mir_1695	novel_mir_1601
	novel_mir_1696	novel_mir_1600
	novel_mir_1697	novel_mir_160
	novel_mir_1698	novel_mir_1599
	novel_mir_1700	novel_mir_1598
	novel_mir_1701	novel_mir_158
	novel_mir_1704	novel_mir_155
	novel_mir_1707	novel_mir_154
	novel_mir_1709	novel_mir_153
	novel_mir_1710	novel_mir_152
	novel_mir_1712	novel_mir_151
	novel_mir_1715	novel_mir_150
	novel_mir_1716	novel_mir_15
	novel_mir_1717	novel_mir_149
	novel_mir_1722	novel_mir_148
	novel_mir_1723	novel_mir_147
	novel_mir_1725	novel_mir_146
	novel_mir_1727	novel_mir_1457
	novel_mir_1908	novel_mir_1456
	novel_mir_1909	novel_mir_1455
	novel_mir_1910	novel_mir_1454
	novel_mir_1911	novel_mir_1453
	novel_mir_1914	novel_mir_1452
	novel_mir_1915	novel_mir_1451
	novel_mir_1917	novel_mir_1450
	novel_mir_1919	novel_mir_145
	novel_mir_1922	novel_mir_1449
	novel_mir_1923	novel_mir_1448
	novel_mir_1924	novel_mir_1447
	novel_mir_1926	novel_mir_1446
	novel_mir_1928	novel_mir_1445
	novel_mir_1929	novel_mir_1444
	novel_mir_1931	novel_mir_1443
	novel_mir_1932	novel_mir_1442
	novel_mir_1933	novel_mir_1441
	novel_mir_1934	novel_mir_1440
	novel_mir_1935	novel_mir_144
	novel_mir_1936	novel_mir_1439
	novel_mir_1937	novel_mir_1438
	novel_mir_1938	novel_mir_1437
	novel_mir_1939	novel_mir_1436
	novel_mir_1940	novel_mir_1435
	novel_mir_1948	novel_mir_1434
	novel_mir_1949	novel_mir_1433
	novel_mir_1950	novel_mir_1432
	novel_mir_1951	novel_mir_1431
	novel_mir_1955	novel_mir_1430
	novel_mir_1956	novel_mir_143
	novel_mir_1957	novel_mir_1429
	novel_mir_1960	novel_mir_1428
	novel_mir_1962	novel_mir_1427
	novel_mir_1963	novel_mir_1426
	novel_mir_1969	novel_mir_1425
	novel_mir_1973	novel_mir_1424
	novel_mir_1976	novel_mir_1423
	novel_mir_1978	novel_mir_1422
	novel_mir_1981	novel_mir_1421
	novel_mir_1982	novel_mir_1420
	novel_mir_1983	novel_mir_142
	novel_mir_1985	novel_mir_1419
	novel_mir_1987	novel_mir_1418
	novel_mir_1988	novel_mir_1417
	novel_mir_1990	novel_mir_1416
	novel_mir_1993	novel_mir_1415
	novel_mir_1994	novel_mir_1414
		novel_mir_1413
		novel_mir_1412
		novel_mir_1411
		novel_mir_1410
		novel_mir_141
		novel_mir_1409
		novel_mir_1408
		novel_mir_1407
		novel_mir_1406
		novel_mir_1405
		novel_mir_1404
		novel_mir_1403
		novel_mir_1402
		novel_mir_1401
		novel_mir_1400
		novel_mir_140
		novel_mir_14
		novel_mir_1399
		novel_mir_1398
		novel_mir_1397
		novel_mir_1396
		novel_mir_1395
		novel_mir_1394
		novel_mir_1393
		novel_mir_1392
		novel_mir_1391
		novel_mir_1390
		novel_mir_139
		novel_mir_1389
		novel_mir_1388
		novel_mir_1387
		novel_mir_1386
		novel_mir_1385
		novel_mir_1384
		novel_mir_1383
		novel_mir_1382
		novel_mir_1381
		novel_mir_1380
		novel_mir_138
		novel_mir_1379
		novel_mir_1378
		novel_mir_1377
		novel_mir_1376
		novel_mir_1375
		novel_mir_1374
		novel_mir_1373
		novel_mir_1372
		novel_mir_1371
		novel_mir_1370
		novel_mir_137
		novel_mir_1369
		novel_mir_1368
		novel_mir_1367
		novel_mir_1366
		novel_mir_1365
		novel_mir_1364
		novel_mir_1363
		novel_mir_1362
		novel_mir_1361
		novel_mir_1360
		novel_mir_136
		novel_mir_1359
		novel_mir_1358
		novel_mir_1357
		novel_mir_1356
		novel_mir_1355
		novel_mir_1354
		novel_mir_1353
		novel_mir_1352
		novel_mir_1351
		novel_mir_1350
		novel_mir_135
		novel_mir_1349
		novel_mir_1348
		novel_mir_1347
		novel_mir_1346
		novel_mir_1345
		novel_mir_1344
		novel_mir_1343
		novel_mir_1342
		novel_mir_1341
		novel_mir_1340
		novel_mir_134
		novel_mir_1339
		novel_mir_1338
		novel_mir_1337
		novel_mir_133
		novel_mir_132
		novel_mir_131
		novel_mir_130
		novel_mir_129
		novel_mir_128
		novel_mir_127
		novel_mir_126
		novel_mir_1252
		novel_mir_1251
		novel_mir_1250
		novel_mir_125
		novel_mir_1249
		novel_mir_1247
		novel_mir_1246
		novel_mir_1245
		novel_mir_1244
		novel_mir_1243
		novel_mir_1242
		novel_mir_1241
		novel_mir_1240
		novel_mir_124
		novel_mir_1239
		novel_mir_1238
		novel_mir_1237
		novel_mir_1236
		novel_mir_1235
		novel_mir_1234
		novel_mir_1233
		novel_mir_1232
		novel_mir_1231
		novel_mir_1230
		novel_mir_123
		novel_mir_1229
		novel_mir_1228
		novel_mir_1227
		novel_mir_1226
		novel_mir_1225
		novel_mir_1224
		novel_mir_1223
		novel_mir_1222
		novel_mir_1221
		novel_mir_1220
		novel_mir_122
		novel_mir_1219
		novel_mir_1218
		novel_mir_1217
		novel_mir_1216
		novel_mir_1215
		novel_mir_1213
		novel_mir_1212
		novel_mir_1211
		novel_mir_1210
		novel_mir_121
		novel_mir_1209
		novel_mir_1208
		novel_mir_1207
		novel_mir_1206
		novel_mir_1205
		novel_mir_1204
		novel_mir_1203
		novel_mir_1201
		novel_mir_1200
		novel_mir_120
		novel_mir_12
		novel_mir_1199
		novel_mir_1198
		novel_mir_1197
		novel_mir_1196
		novel_mir_1195
		novel_mir_1194
		novel_mir_1193
		novel_mir_1192
		novel_mir_1191
		novel_mir_1190
		novel_mir_119
		novel_mir_1189
		novel_mir_1188
		novel_mir_1187
		novel_mir_1186
		novel_mir_1185
		novel_mir_1184
		novel_mir_1183
		novel_mir_1182
		novel_mir_1181
		novel_mir_1180
		novel_mir_118
		novel_mir_1179
		novel_mir_1178
		novel_mir_1177
		novel_mir_1175
		novel_mir_1174
		novel_mir_1173
		novel_mir_1172
		novel_mir_1171
		novel_mir_1170
		novel_mir_117
		novel_mir_1169
		novel_mir_1168
		novel_mir_1167
		novel_mir_1166
		novel_mir_1165
		novel_mir_1154
		novel_mir_1153
		novel_mir_1152
		novel_mir_1150
		novel_mir_1149
		novel_mir_1148
		novel_mir_1147
		novel_mir_1146
		novel_mir_1145
		novel_mir_1144
		novel_mir_1142
		novel_mir_1141
		novel_mir_1140
		novel_mir_1139
		novel_mir_1137
		novel_mir_113
		novel_mir_112
		novel_mir_111
		novel_mir_110
		novel_mir_11
		novel_mir_1091
		novel_mir_109
		novel_mir_1089
		novel_mir_1088
		novel_mir_1087
		novel_mir_1086
		novel_mir_1085
		novel_mir_1083
		novel_mir_1082
		novel_mir_1081
		novel_mir_1079
		novel_mir_1077
		novel_mir_1076
		novel_mir_1075
		novel_mir_1074
		novel_mir_1073
		novel_mir_1072
		novel_mir_1071
		novel_mir_1070
		novel_mir_107
		novel_mir_1069
		novel_mir_1068
		novel_mir_1067
		novel_mir_1065
		novel_mir_1063
		novel_mir_1062
		novel_mir_1061
		novel_mir_1060
		novel_mir_106
		novel_mir_1059
		novel_mir_1058
		novel_mir_1057
		novel_mir_1056
		novel_mir_1055
		novel_mir_1054
		novel_mir_1053
		novel_mir_1051
		novel_mir_1050
		novel_mir_105
		novel_mir_1049
		novel_mir_1048
		novel_mir_104
		novel_mir_103
		novel_mir_102
		novel_mir_10
		novel_mir_1

## Sheet: S7
Table S7. DEGseq analysis determining the differentially expressed known miRNAs (p < 0.05) between pre- and post-feed milk samples
sig-lable (significance lable): ** p-value < 0.01; *≤ p-value < 0.05
miRNA name	Post-feed milk -total-reads	Pre-feed milk -total-reads	Post-feed milk -expressed	Pre-feed milk -expressed	Post-feed milk -std	Pre-feed milk -std	fold-change(log2 Pre-feed/Post-feed)	p-value	sig-lable
hsa-let-7i-3p	114738478	114380276	5053	4279	44.0393	37.4103	-0.235356	0.048533	*
hsa-miR-106b-3p	114738478	114380276	37319	32898	325.253	287.62	-0.177399	0.0416832	*
hsa-miR-1260b	114738478	114380276	1289	193	11.2342	1.68735	-2.73507	0.0102303	*
hsa-miR-1307-5p	114738478	114380276	13000	3522	113.301	30.792	-1.87953	0.0103028	*
hsa-miR-181a-3p	114738478	114380276	33723	28721	293.912	251.101	-0.227116	0.0261114	*
hsa-miR-185-3p	114738478	114380276	269	152	2.34446	1.3289	-0.819024	0.0154163	*
hsa-miR-191-3p	114738478	114380276	276	147	2.40547	1.28519	-0.904341	0.0298336	*
hsa-miR-191-5p	114738478	114380276	616510	524139	5373.18	4582.42	-0.229664	0.00188243	**
hsa-miR-210-3p	114738478	114380276	6656	5752	58.0102	50.2884	-0.206081	0.048442	*
hsa-miR-26b-3p	114738478	114380276	5228	3339	45.5645	29.1921	-0.642332	0.0200703	*
hsa-miR-28-3p	114738478	114380276	312207	268721	2721.03	2349.36	-0.211883	0.0350695	*
hsa-miR-30e-3p	114738478	114380276	51905	39817	452.377	348.111	-0.377978	0.00270132	**
hsa-miR-3129-3p	114738478	114380276	95	149	0.82797	1.30267	0.653824	0.04956	*
hsa-miR-3176	114738478	114380276	130	66	1.13301	0.577023	-0.973463	0.0297633	*
hsa-miR-328-3p	114738478	114380276	491	374	4.2793	3.26979	-0.388174	0.0171767	*
hsa-miR-330-5p	114738478	114380276	464	306	4.04398	2.67529	-0.596082	0.023483	*
hsa-miR-331-3p	114738478	114380276	989	651	8.6196	5.69154	-0.598802	0.0236005	*
hsa-miR-339-5p	114738478	114380276	8582	6228	74.7962	54.4499	-0.458034	0.0228068	*
hsa-miR-33b-3p	114738478	114380276	533	342	4.64535	2.99003	-0.635628	0.0367706	*
hsa-miR-3919	114738478	114380276	60	122	0.522928	1.06662	1.02836	0.0106467	*
hsa-miR-409-3p	114738478	114380276	87	177	0.758246	1.54747	1.02917	0.0444413	*
hsa-miR-423-3p	114738478	114380276	146687	125808	1278.45	1099.91	-0.217006	0.0258744	*
hsa-miR-4286	114738478	114380276	3058	554	26.6519	4.84349	-2.46012	0.0253866	*
hsa-miR-4454	114738478	114380276	276	121	2.40547	1.05787	-1.18515	0.0493264	*
hsa-miR-452-3p	114738478	114380276	791	649	6.89394	5.67406	-0.280948	0.0323401	*
hsa-miR-486-3p	114738478	114380276	519	438	4.52333	3.82933	-0.240293	0.0148899	*
hsa-miR-550a-5p	114738478	114380276	276	183	2.40547	1.59993	-0.588314	0.04921	*
hsa-miR-628-3p	114738478	114380276	761	898	6.63247	7.851	0.24333	0.0131663	*
hsa-miR-6514-5p	114738478	114380276	120	46	1.04586	0.402167	-1.37882	0.0122034	*
hsa-miR-671-3p	114738478	114380276	1392	996	12.1319	8.7078	-0.478431	0.0230865	*
hsa-miR-6859-5p	114738478	114380276	192	100	1.67337	0.874277	-0.936595	0.0240159	*
hsa-miR-7705	114738478	114380276	225	95	1.96098	0.830563	-1.23941	0.0362346	*
hsa-miR-874-3p	114738478	114380276	707	517	6.16184	4.52001	-0.447035	0.0498692	*

## Sheet: S8
Table S8. DEGseq analysis determining the differentially expressed novel miRNAs (p < 0.05) between pre- and post-feed milk samples
sig-lable (significance lable): ** p-value < 0.01; * ≤ p-value < 0.05
miRNA name	Post-feed milk -total-reads	Pre-feed milk -total-reads	Post-feed milk -expressed	Pre-feed milk -expressed	Post-feed milk -std	Pre-feed milk -std	fold-change(log2 Pre-feed/Post-feed)	p-value	sig-lable
novel_mir_159	114738478	114380276	46	127	0.400912	1.11033	1.46963	0.0164722	*
novel_mir_165	114738478	114380276	121	8	1.05457	0.0699421	-3.91435	0.0102398	*
novel_mir_39	114738478	114380276	478	311	4.166	2.719	-0.615585	0.00547947	**

## Sheet: S9
Table S9. Gene targets of the top 10 highly expressed known miRNAs classified into different functional classes on the Gene Ontology (GO)
Ontology	Class	Number of genes	Gene codes
biological_process	biological adhesion	732	NR_023917;NM_001077401;NM_013423;NM_000314;NM_013427;NM_000020;NM_004995;NM_000602;NM_212539;NM_006258;NM_006254;NM_001098512;NM_001099222;NM_001099224;NM_002989;NM_003238;NR_027638;NR_027878;NM_001099223;NM_025103;NM_001135599;NR_027639;NM_020630;NM_020975;NM_003392;NM_001256105;NM_152678;NM_001261465;NM_001204113;NM_138626;NM_000212;NM_025157;NM_001193483;NM_001204108;NM_000090;NM_001204106;NM_…
biological_process	biological regulation	4776	NM_173076;NM_001650;NM_015657;NR_002817;NM_000490;NM_033158;NM_003773;NM_004028;NM_003392;NM_198174;NM_001256105;NM_004421;NM_014246;NM_000685;NM_004835;NR_028414;NM_032049;NM_031850;NR_028413;NM_009585;NM_178425;NM_003269;NM_178423;NM_001204148;NM_000963;NM_014707;NM_014059;NM_019074;NM_001077401;NM_001147;NM_001191322;NM_001191323;NM_001177800;NM_000020;NM_015985;NM_004787;NM_001118888;NM_00111…
04724;NM_001137664;NM_001144073;NM_004424;NM_006603;NM_001826;NM_001256;NM_138494;NM_005316;NM_003483;NM_001114138;NM_001199570;NM_006135;NM_001114136;NM_016642;NM_001024858;NM_006576;NM_015873;NM_001114139;NM_001978;NM_001114137;NM_005993;NM_015526;NM_001114135;NM_006946;NM_178003;NM_003671;NM_001142782;NR_027283;NM_007002;NM_014994;NM_001271870;NR_046201;NM_001082486;NM_001164673;NM_000124;NM_0…
biological_process	cell killing	41	NM_001042724;NM_002187;NM_019604;NM_006566;NM_001257331;NM_004313;NM_199004;NM_001257330;NM_001257329;NM_001257328;NM_001737;NM_000477;NM_153701;NM_001199805;NM_147130;NM_002286;NM_001145466;NM_144701;NM_001145467;NM_005535;NM_007360;NM_181697;NM_001806;NM_001202431;NM_025217;NM_001243328;NM_130900;NM_006088;NM_004390;NM_021181;NM_001130711;NM_002574;NM_001252296;NM_178014;NM_181696;NM_025218;NR_…
biological_process	cellular component organization or biogenesis	2877	NM_001128426;NM_018569;NM_006329;NM_000052;NM_001178102;NR_038875;NR_040024;NM_000077;NM_001195132;NM_058197;NM_058195;NM_003483;NM_024505;NM_001184780;NM_001184779;NM_015556;NR_027441;NM_019607;NM_004438;NM_199231;NM_139266;NM_001190468;NM_003466;NM_130850;NM_013953;NM_001191322;NM_001191323;NM_001202;NM_001190469;NM_130851;NM_003989;NM_013952;NM_013992;NM_000514;NM_003990;NM_013372;NM_020987;NM…
biological_process	cellular process	8886	NM_016828;NM_021147;NM_001243788;NM_016826;NM_016821;NR_045039;NM_016819;NM_002542;NM_001243787;NM_016827;NM_014311;NM_003392;NM_198174;NM_001256105;NM_004421;NM_014246;NM_000685;NM_004835;NR_028414;NM_032049;NM_031850;NR_028413;NM_009585;NM_178425;NM_003269;NM_178423;NM_001204148;NM_000963;NM_014707;NM_014059;NM_019074;NM_001077401;NM_001147;NM_001191322;NM_001191323;NM_001177800;NM_000020;NM_01…
002435;NM_001207009;NM_023001;NM_173560;NM_152606;NM_001252039;NM_201263;NM_001270532;NM_006165;NM_138612;NM_024672;NM_174929;NM_033405;NM_001113349;NM_206953;NM_001177384;NM_002717;NM_022491;NM_032453;NM_001079534;NM_006115;NM_001113523;NM_024529;NR_024057;NM_002700;NM_133502;NM_001165887;NM_201443;NM_006925;NM_001122842;NM_033644;NM_006469;NM_024863;NM_001083589;NM_001198902;NM_182482;NM_015946…
01136001;NM_138995;NM_005465;NR_027949;NM_005204;NM_001184763;NM_015358;NM_001083615;NM_015148;NM_004920;NM_001024401;NM_032246;NM_016428;NM_001244134;NM_001252120;NM_001252119;NM_014916;NM_001080395;NM_001008910;NM_001389;NR_073202;NM_001271534;NR_045209;NM_024930;NM_001933;NM_003848;NM_001130721;NM_001242830;NM_001244883;NR_033814;NM_001076552;NM_203379;NM_003850;NM_017770;NM_001242831;NM_00445…
biological_process	developmental process	3174	NM_003392;NM_198174;NM_001256105;NM_004421;NM_014246;NM_001114753;NM_000118;NM_005985;NM_017617;NR_002307;NM_001198552;NM_001198551;NM_024426;NM_024424;NM_005270;NM_000168;NM_000589;NM_172348;NM_001160408;NM_003741;NM_001003941;NM_017514;NM_002541;NM_000052;NM_001165036;NM_014402;NM_002312;NM_001130713;NM_001130714;NM_016269;NM_001098268;NM_206937;NM_001114980;NM_001256183;NM_001204113;NM_138626;…
00;NM_001172478;NM_001136053;NM_019052;NM_031466;NM_002989;NM_002815;NM_206539;NM_006746;NR_047691;NM_032286;NM_005711;NM_198066;NM_016261;NM_206595;NM_001167890;NM_206953;NM_001175;NM_006115;NM_021185;NM_001005337;NM_001143;NM_138937;NM_080651;NM_182981;NM_020318;NM_002195;NM_003573;NR_036571;NM_024835;NM_001202559;NM_001193611;NM_182723;NM_032528;NM_080608;NM_178556;NM_001243511;NM_001142646;NM…
biological_process	establishment of localization	2397	NM_020987;NM_002950;NM_001199343;NM_020477;NM_000986;NM_001135771;NM_001177413;NM_033251;NM_001253382;NM_001031;NM_001040134;NM_012423;NM_001035006;NM_000988;NM_001199340;NM_020475;NM_001136137;NR_002778;NM_001199345;NM_001100913;NM_001024662;NM_001243127;NM_001007;NM_001253383;NM_001135637;NM_001199355;NM_001024;NM_020480;NR_037927;NM_002948;NM_001199341;NM_001260506;NM_001025071;NM_002951;NM_00…
biological_process	growth	542	NM_005259;NM_001272043;NM_001389;NR_073202;NM_001012338;NM_001271534;NM_002530;NM_001243101;NM_000609;NM_002468;NM_004345;NM_001039661;NM_001127443;NM_001172568;NM_000594;NM_001911;NM_001172569;NM_001001547;NM_001127444;NM_002187;NM_001172567;NM_001001548;NM_000072;NM_052890;NM_020393;NM_001198552;NM_001270979;NM_000230;NM_016834;NM_001198551;NM_001161706;NM_001123067;NM_016841;NM_020851;NM_00127…
biological_process	immune system process	1352	NM_002133;NM_000139;NM_001256916;NM_004106;NM_134324;NM_001111097;NM_004178;NM_001633;NR_028510;NM_000674;NR_037566;NM_172359;NM_078476;NM_002350;NM_170662;NM_000090;NM_001270930;NM_001048230;NM_001197233;NM_032991;NM_001257331;NM_000417;NM_153826;NM_001548;NM_001270929;NM_001191322;NM_005423;NM_001191323;NM_006343;NM_000589;NM_000168;NM_172353;NM_001197238;NM_004313;NM_172348;NM_021724;NM_003238…
biological_process	localization	2961	NM_178425;NM_003269;NM_178423;NM_001204148;NM_000963;NM_014707;NM_014059;NM_019074;NM_001077401;NM_001147;NM_001191322;NM_001191323;NM_001177800;NM_000020;NM_015985;NM_004787;NM_001118888;NM_001118887;NM_001735;NM_013372;NM_004797;NM_020987;NM_002950;NM_001199343;NM_020477;NM_000986;NM_001135771;NM_001177413;NM_033251;NM_001253382;NM_001031;NM_001040134;NM_012423;NM_001035006;NM_000988;NM_0011993…
biological_process	locomotion	887	NM_178425;NM_003269;NM_178423;NM_001204148;NM_000963;NM_014707;NM_014059;NM_019074;NM_001077401;NM_001147;NM_001191322;NM_001191323;NM_001177800;NM_000020;NM_015985;NM_004787;NM_001118888;NM_001118887;NM_001735;NM_013372;NM_004797;NR_072977;NR_045566;NM_018848;NR_045565;NM_170784;NM_002845;NM_001170716;NM_003212;NM_000212;NM_133265;NM_001174136;NM_194455;NM_138709;NM_014567;NM_001013406;NM_130850…
biological_process	metabolic process	6592	NM_016828;NM_021147;NM_001243788;NM_016826;NM_016821;NR_045039;NM_016819;NM_002542;NM_001243787;NM_016827;NM_014311;NM_000685;NM_004835;NR_028414;NM_032049;NM_031850;NR_028413;NM_009585;NM_001136139;NM_024094;NM_003884;NM_018133;NM_003743;NM_004301;NM_014335;NM_001017420;NR_047657;NM_003496;NM_001256469;NM_004634;NM_001487;NM_001146055;NM_001098534;NM_015695;NM_080703;NR_047512;NM_003200;NM_00119…
207312;NM_000894;NR_036652;NM_001190848;NM_030796;NM_001242846;NM_001195251;NM_001003692;NM_006369;NR_048578;NM_018429;NM_018030;NM_001924;NM_001242629;NM_014470;NM_014795;NM_003350;NM_006924;NM_001025107;NM_022915;NM_002480;NM_198716;NR_049787;NM_201284;NM_024077;NM_183404;NM_001256015;NM_017431;NM_001039591;NM_001177591;NM_024072;NM_053039;NM_017652;NM_054110;NM_001258457;NM_001818;NM_001243094…
;NM_001008910;NM_020975;NM_001261382;NM_001184746;NM_001193613;NM_198856;NM_001173552;NM_001197109;NM_183011;NM_001012614;NM_003990;NM_007360;NR_033579;NM_004555;NM_001142277;NM_080750;NM_015093;NM_015251;NM_173517;NM_004424;NM_013330;NM_007050;NR_027044;NM_017508;NM_000852;NM_001199859;NR_002305;NR_036638;NM_020439;NM_080841;NM_001164771;NM_173800;NM_001033112;NM_001037536;NM_001256337;NM_025161…
biological_process	multi-organism process	1114	NM_018661;NM_001911;NR_003187;NM_207007;NR_038875;NM_001001435;NR_040024;NM_007375;NM_002985;NM_004964;NM_003483;NM_001251830;NR_024137;NM_000582;NM_024420;NM_006079;NR_024138;NM_198591;NR_024132;NM_003155;NR_033663;NR_024134;NM_198589;NM_001040058;NM_001040060;NM_000121;NR_024136;NM_001168389;NR_024133;NM_001728;NM_001168388;NM_198590;NM_000963;NM_001251829;NR_024135;NM_022360;NM_022046;NM_00161…
biological_process	multicellular organismal process	3631	NM_003392;NM_198174;NM_001256105;NM_004421;NM_014246;NM_001114753;NM_000118;NM_005985;NM_017617;NR_002307;NM_001198552;NM_001198551;NM_024426;NM_024424;NM_001160417;NM_001174083;NM_001111097;NM_021975;NM_007155;NM_175767;NM_015170;NM_001136159;NM_004383;NM_001128206;NM_001164278;NR_052005;NM_001256531;NM_018445;NM_003639;NM_004041;NM_001206925;NM_001110354;NM_001838;NM_203472;NM_080657;NM_014059;…
4907;NM_003957;NM_001145467;NM_198844;NM_001206741;NM_001102654;NM_001178057;NM_177986;NM_001006943;NM_002901;NM_145307;NM_001042548;NM_032019;NM_001008388;NM_001014987;NM_033448;NR_028461;NM_001172664;NM_001057;NM_019604;NM_001167827;NM_001146;NM_001243539;NM_001145873;NM_006161;NM_001031681;NM_001563;NM_174955;NM_001271944;NM_014045;NM_001253850;NM_025234;NM_001200019;NM_148960;NM_015634;NM_001…
biological_process	negative regulation of biological process	1117	NM_014059;NM_019074;NM_001077401;NM_001147;NM_001191322;NM_001191323;NM_001177800;NM_000020;NM_015985;NM_004787;NM_001118888;NM_001118887;NM_001735;NM_013372;NM_004797;NM_134324;NM_001111097;NM_004178;NM_001633;NR_028510;NM_000674;NR_037566;NM_172359;NM_078476;NM_002350;NM_170662;NM_000090;NM_001270930;NM_001048230;NM_001197233;NM_032991;NM_001257331;NM_000417;NM_153826;NM_001548;NM_001270929;NM_…
biological_process	positive regulation of biological process	1411	NM_001128426;NM_018569;NM_033119;NM_004484;NM_001164618;NM_001164617;NM_001164619;NM_021975;NM_001145138;NM_001243985;NM_001243984;NM_003743;NM_147233;NM_147223;NM_007155;NM_001002838;NM_020987;NM_001256339;NR_052005;NM_004041;NM_001144965;NM_001110354;NM_014253;NM_032680;NM_001190720;NM_002661;NM_001267706;NM_000230;NM_006648;NM_139070;NM_001242874;NM_000506;NM_001146055;NM_172220;NM_000759;NM_0…
biological_process	regulation of biological process	4262	NM_003392;NM_198174;NM_001256105;NM_004421;NM_014246;NM_000685;NM_004835;NR_028414;NM_032049;NM_031850;NR_028413;NM_009585;NM_178425;NM_003269;NM_178423;NM_001204148;NM_000963;NM_014707;NM_014059;NM_019074;NM_001077401;NM_001147;NM_001191322;NM_001191323;NM_001177800;NM_000020;NM_015985;NM_004787;NM_001118888;NM_001118887;NM_001735;NM_013372;NM_004797;NM_001128426;NM_018569;NM_001198552;NM_001198…
M_001142782;NR_027283;NM_007002;NM_014994;NM_001271870;NR_046201;NM_001082486;NM_001164673;NM_000124;NM_001161706;NM_001077181;NM_031937;NM_001271887;NM_175573;NM_001097577;NM_001128608;NM_001665;NM_001276;NM_001135637;NM_001143965;NM_181425;NM_006367;NM_003656;NM_001174071;NM_001136001;NM_053023;NM_001025778;NM_033331;NM_178276;NM_001042600;NM_014705;NM_001258457;NM_001105530;NM_033025;NM_139317…
biological_process	reproduction	984	NM_004504;NM_000051;NM_001167749;NM_007155;NM_001193612;NM_018951;NM_014934;NR_028510;NM_000461;NM_001145816;NM_001251830;NM_001146688;NM_001128929;NM_001006117;NM_001204113;NM_001243776;NM_006006;NR_038875;NM_033142;NM_021599;NM_001006121;NM_004041;NM_133367;NR_023917;NM_001110354;NM_001130916;NM_001172218;NM_001197242;NM_013453;NM_138626;NM_001255978;NM_207189;NM_001201397;NM_005058;NR_024137;N…
biological_process	reproductive process	929	NM_004504;NM_000051;NM_001167749;NM_007155;NM_001193612;NM_018951;NM_014934;NR_028510;NM_000461;NM_001145816;NM_001251830;NM_001146688;NM_001128929;NM_001006117;NM_001204113;NM_001243776;NM_006006;NR_038875;NM_033142;NM_021599;NM_001006121;NM_004041;NM_133367;NR_023917;NM_001110354;NM_001130916;NM_001172218;NM_001197242;NM_013453;NM_138626;NM_001255978;NM_207189;NM_001201397;NM_005058;NR_024137;N…
biological_process	response to stimulus	4397	NM_016828;NM_021147;NM_001243788;NM_016826;NM_016821;NR_045039;NM_016819;NM_002542;NM_001243787;NM_016827;NM_014311;NM_003392;NM_198174;NM_001256105;NM_004421;NM_014246;NM_031268;NM_001256531;NM_001144965;NM_000297;NM_001650;NM_052862;NM_000360;NM_003679;NM_000594;NM_006908;NM_003265;NR_046308;NM_001261816;NM_002613;NM_001144966;NM_000714;NM_001144964;NM_199292;NM_000490;NM_199293;NM_018890;NM_00…
64390;NM_004069;NM_005126;NM_031200;NM_021641;NM_001190822;NM_018661;NM_001911;NR_003187;NM_001166264;NM_000627;NM_001166265;NM_001999;NM_001160417;NM_001005782;NM_002941;NM_003352;NR_002190;NM_002172;NM_012275;NM_173170;NM_007065;NM_001160418;NM_001005781;NM_133631;NM_001012727;NM_000416;NM_006412;NM_001145845;NM_012293;NM_030776;NM_207585;NM_052890;NM_199242;NM_020393;NM_001080830;NM_032527;NM_…
biological_process	rhythmic process	91	NM_001128929;NM_002942;NM_004787;NM_007155;NM_004041;NM_001110354;NR_046324;NM_006174;NM_001256794;NM_001257331;NM_001256792;NM_001619;NM_001455;NM_004313;NM_199004;NM_001257330;NM_001190455;NM_001257329;NM_001038705;NM_020251;NM_000746;NM_201559;NM_001257328;NM_012193;NM_001203;NM_001256793;NM_001030273;NM_004291;NM_000674;NR_024137;NM_134442;NM_000477;NM_019860;NM_001048230;NM_004075;NM_0012710…
biological_process	signaling	3205	NM_003392;NM_198174;NM_001256105;NM_004421;NM_014246;NM_023923;NM_001193483;NM_002742;NM_001193484;NM_001048183;NM_033119;NM_004484;NM_001164618;NM_001164617;NM_001164619;NM_000831;NM_001145798;NM_000674;NM_175611;NM_002547;NM_000806;NR_046324;NM_001048230;NM_138735;NM_001146055;NM_198904;NM_032810;NM_000360;NM_000816;NM_001018066;NM_001257331;NM_014310;NM_001146054;NM_001199562;NM_001004426;NM_0…
5460;NM_003178;NM_014989;NM_138734;NM_000663;NM_020986;NM_001077484;NM_003938;NR_026886;NR_036624;NM_006803;NM_018366;NM_006597;NM_001204889;NM_014231;NM_014905;NR_023361;NM_001144874;NM_144506;NM_001039574;NM_020686;NM_001242935;NM_005055;NM_199245;NM_001142934;NR_073546;NM_001243392;NM_001199322;NR_052020;NM_020549;NM_001151;NM_007196;NM_183394;NM_030674;NM_018362;NM_001242376;NM_003585;NM_0006…
biological_process	single-organism process	8162	NM_016828;NM_021147;NM_001243788;NM_016826;NM_016821;NR_045039;NM_016819;NM_002542;NM_001243787;NM_016827;NM_014311;NM_003392;NM_198174;NM_001256105;NM_004421;NM_014246;NM_001114753;NM_000118;NM_005985;NM_017617;NR_002307;NM_178425;NM_003269;NM_178423;NM_001204148;NM_000963;NM_014707;NM_014059;NM_019074;NM_001077401;NM_001147;NM_001191322;NM_001191323;NM_001177800;NM_000020;NM_015985;NM_004787;NM…
005744;NM_201446;NM_001031717;NM_014767;NM_017628;NM_001256438;NM_019617;NM_001270976;NM_006404;NM_014693;NM_001142929;NM_003744;NM_000301;NM_014819;NM_001242861;NM_001206846;NM_014337;NM_001014445;NM_001203251;NM_000678;NM_001128085;NM_032966;NM_001144004;NM_003960;NM_001173129;NM_006211;NM_002345;NM_016227;NM_181598;NM_001271534;NM_032049;NR_047681;NM_173206;NM_181755;NM_005845;NM_002425;NM_000…
181;NM_019023;NM_181704;NM_015048;NM_012204;NM_001991;NM_001973;NM_001193557;NM_001184824;NM_018699;NR_046234;NM_001193424;NM_001193425;NM_017778;NM_001256476;NM_021181;NM_175058;NM_001099222;NM_001099224;NM_001099223;NM_025103;NM_001134493;NM_006335;NM_006554;NM_001167947;NM_004279;NM_001277062;NM_014177;NM_005834;NM_001277063;NM_004134;NM_005932;NR_046346;NM_022488;NM_019059;NM_012192;NM_144981…
cellular_component	cell	8874	NM_025238;NM_134324;NM_024852;NM_004178;NM_014240;NM_014390;NR_028476;NM_016299;NM_012143;NM_000517;NM_001199343;NM_181464;NM_000986;NM_001270493;NM_001207030;NM_002911;NM_001177413;NM_006098;NM_005778;NM_002687;NM_033251;NM_014303;NM_001185082;NM_001253382;NM_005710;NM_130768;NM_017452;NR_033187;NM_001031;NM_032478;NM_012423;NM_001035006;NM_170711;NM_015918;NM_016050;NM_023936;NM_031262;NM_00098…
1;NM_206836;NM_018133;NM_207189;NR_002453;NM_001130865;NR_033181;NM_001253913;NM_000271;NM_001256016;NM_013378;NM_018653;NM_032873;NM_001243659;NM_001033519;NM_152536;NM_006172;NM_019076;NM_181846;NM_020432;NM_002689;NM_001003788;NM_005346;NM_001123226;NM_001037335;NM_006693;NM_014253;NM_001077241;NM_014140;NM_004813;NM_005058;NM_031300;NM_174889;NM_005905;NM_007002;NM_000129;NM_001190266;NR_0242…
07146;NM_152355;NM_138927;NM_001167827;NM_003689;NM_175743;NM_001031681;NM_001178142;NM_001178046;NM_016269;NM_001172437;NM_001195139;NM_148893;NM_001271944;NM_004120;NM_001191005;NM_018127;NM_001201472;NM_002054;NR_046070;NM_148960;NM_015634;NM_006083;NM_007079;NM_001145523;NM_001040442;NM_017907;NM_001204298;NR_036552;NM_000939;NM_014748;NM_003113;NM_014869;NM_001728;NM_003338;NM_000248;NM_0151…
cellular_component	cell junction	318	NM_001184791;NM_001177640;NM_002845;NM_031268;NM_001170716;NM_001261465;NM_014240;NM_001261406;NM_001457;NM_001002838;NM_001243385;NM_020987;NM_004383;NM_001142782;NM_004393;NM_001037281;NM_001270407;NM_176877;NM_001008493;NM_178812;NM_001130916;NM_000297;NM_001795;NM_182913;NM_001008844;NM_181829;NR_037633;NM_133265;NM_002687;NM_025157;NM_001127190;NM_001177635;NM_005904;NM_001193483;NM_004612;N…
cellular_component	cell part	8874	NM_025238;NM_134324;NM_024852;NM_004178;NM_014240;NM_014390;NR_028476;NM_016299;NM_012143;NM_000517;NM_001199343;NM_181464;NM_000986;NM_001270493;NM_001207030;NM_002911;NM_001177413;NM_006098;NM_005778;NM_002687;NM_033251;NM_014303;NM_001185082;NM_001253382;NM_005710;NM_130768;NM_017452;NR_033187;NM_001031;NM_032478;NM_012423;NM_001035006;NM_170711;NM_015918;NM_016050;NM_023936;NM_031262;NM_00098…
1;NM_206836;NM_018133;NM_207189;NR_002453;NM_001130865;NR_033181;NM_001253913;NM_000271;NM_001256016;NM_013378;NM_018653;NM_032873;NM_001243659;NM_001033519;NM_152536;NM_006172;NM_019076;NM_181846;NM_020432;NM_002689;NM_001003788;NM_005346;NM_001123226;NM_001037335;NM_006693;NM_014253;NM_001077241;NM_014140;NM_004813;NM_005058;NM_031300;NM_174889;NM_005905;NM_007002;NM_000129;NM_001190266;NR_0242…
07146;NM_152355;NM_138927;NM_001167827;NM_003689;NM_175743;NM_001031681;NM_001178142;NM_001178046;NM_016269;NM_001172437;NM_001195139;NM_148893;NM_001271944;NM_004120;NM_001191005;NM_018127;NM_001201472;NM_002054;NR_046070;NM_148960;NM_015634;NM_006083;NM_007079;NM_001145523;NM_001040442;NM_017907;NM_001204298;NR_036552;NM_000939;NM_014748;NM_003113;NM_014869;NM_001728;NM_003338;NM_000248;NM_0151…
cellular_component	extracellular matrix	195	NM_001135247;NM_017459;NM_002403;NM_001135248;NM_002404;NM_001198695;NM_001999;NM_000092;NM_001097577;NM_198576;NM_005562;NM_001145;NM_005560;NM_002293;NM_005559;NM_001177640;NM_001166264;NM_007155;NM_005014;NM_198594;NM_004393;NM_012143;NM_000358;NM_001204358;NM_021599;NM_001110354;NM_198391;NM_001243650;NM_001256099;NM_017855;NM_001177635;NM_001042544;NM_000477;NM_001130029;NM_002023;NM_003394;…
cellular_component	extracellular matrix part	29	NM_001135247;NM_017459;NM_002403;NM_001135248;NM_002404;NM_001198695;NM_001999;NM_000092;NM_001097577;NM_198576;NM_005562;NM_001145;NM_005560;NM_002293;NM_005559;NM_001851;NM_021110;NM_000090;NM_001920;NM_001163771;NM_002345;NM_133505;NM_133503;NM_000089;NM_133506;NM_133507;NM_001855;NM_133504;NM_006329
cellular_component	extracellular region	631	NM_018425;NM_019612;NM_018445;NM_203472;NM_052968;NM_001256169;NR_028414;NM_000237;NR_045828;NM_003383;NR_028471;NM_000040;NM_019101;NM_001018056;NM_001166598;NR_028413;NM_024122;NM_001135247;NM_017459;NM_002403;NM_001135248;NM_002404;NM_001198695;NM_001999;NM_001168357;NM_030754;NM_147203;NM_201553;NR_038335;NM_000229;NM_001195798;NM_004467;NM_001111284;NM_000598;NM_005084;NM_001114753;NM_001195…
cellular_component	extracellular region part	621	NM_018425;NM_019612;NM_018445;NM_203472;NM_052968;NM_001256169;NR_028414;NM_000237;NR_045828;NM_003383;NR_028471;NM_000040;NM_019101;NM_001018056;NM_001166598;NR_028413;NM_024122;NM_001135247;NM_017459;NM_002403;NM_001135248;NM_002404;NM_001198695;NM_001999;NM_001168357;NM_030754;NM_147203;NM_201553;NR_038335;NM_000229;NM_001195798;NM_004467;NM_001111284;NM_000598;NM_005084;NM_001114753;NM_001195…
cellular_component	macromolecular complex	2188	NM_025238;NM_134324;NM_024852;NM_004178;NM_014240;NM_014390;NR_028476;NM_016299;NM_012143;NM_000517;NM_001199343;NM_181464;NM_000986;NM_001270493;NM_001207030;NM_002911;NM_001177413;NM_006098;NM_005778;NM_002687;NM_033251;NM_014303;NM_001185082;NM_001253382;NM_005710;NM_130768;NM_017452;NR_033187;NM_001031;NM_032478;NM_012423;NM_001035006;NM_170711;NM_015918;NM_016050;NM_023936;NM_031262;NM_00098…
cellular_component	membrane	4699	NM_002296;NM_194442;NM_199442;NM_001283;NM_000818;NM_007155;NM_001257392;NM_001242758;NM_001110354;NM_031934;NM_183040;NM_000212;NM_014964;NM_004637;NM_001252127;NM_001198858;NM_001144942;NM_001257391;NR_045213;NM_001025205;NM_001922;NM_172359;NM_001243962;NM_015717;NR_033714;NM_006868;NM_006363;NM_002117;NM_173552;NM_001172745;NM_001002814;NM_000578;NM_021575;NM_001195803;NM_004859;NR_037915;NM_…
M_153033;NR_047683;NM_018837;NM_001004688;NM_001012642;NR_028323;NM_199327;NM_002711;NM_032047;NM_001257325;NM_016078;NM_001008783;NM_018939;NM_001123228;NM_001346;NR_033663;NM_001143782;NM_031857;NM_001559;NM_001190214;NM_001253849;NM_001462;NM_020422;NM_001256413;NM_001004731;NM_001136473;NM_006690;NM_001793;NM_001261817;NM_001100400;NM_213658;NM_001144876;NM_004445;NM_001195227;NM_006178;NM_00…
cellular_component	membrane part	3681	NM_002296;NM_194442;NM_001283;NM_014964;NM_001025205;NM_021575;NM_001206947;NM_006514;NM_130787;NM_148921;NM_007166;NM_017657;NM_203437;NM_014203;NM_201284;NM_001145278;NM_018090;NM_001206946;NM_025045;NM_015627;NM_001008660;NM_015509;NM_001145277;NM_001002243;NM_001981;NM_201283;NM_001102664;NM_004069;NM_004551;NM_005002;NM_003001;NR_003266;NM_003366;NM_006294;NR_003265;NM_001035513;NM_004542;NM…
18;NM_001135111;NM_001195017;NM_001040429;NM_032054;NM_176892;NM_005903;NM_175734;NM_052853;NM_022450;NM_173689;NM_198321;NM_002036;NM_001100389;NM_006840;NM_001916;NM_000304;NM_001257379;NM_004176;NM_007161;NM_138436;NM_014746;NM_001205315;NM_001080477;NM_001260511;NM_152750;NM_020733;NM_001077366;NM_030577;NM_139319;NM_001130058;NM_003844;NM_001195388;NM_002977;NM_139245;NM_178527;NM_181833;NM_…
cellular_component	membrane-enclosed lumen	1958	NM_001206833;NM_182710;NM_006388;NM_182709;NM_001199149;NM_002343;NM_003325;NM_194271;NM_001005782;NM_001198552;NM_016828;NM_001163124;NM_012143;NR_040724;NM_006006;NR_023917;NM_145203;NM_001184;NM_080594;NM_005346;NM_014253;NM_005131;NM_001039465;NM_017572;NM_173685;NM_033238;NM_032195;NM_014002;NM_001271741;NM_032177;NM_002938;NR_027997;NM_005367;NM_033240;NM_016826;NM_003718;NM_001256858;NM_00…
cellular_component	organelle	7142	NM_001031696;NM_001243512;NM_001199672;NM_004504;NM_004358;NM_025238;NM_002271;NR_045207;NM_000051;NM_018905;NM_001030273;NM_000253;NM_001184791;NM_014423;NM_020135;NR_026580;NM_002126;NM_005171;NM_134324;NM_030631;NM_016524;NM_032527;NM_033505;NM_032580;NM_199442;NM_001283;NM_173602;NM_006526;NM_001177640;NM_001276700;NM_016143;NM_014672;NM_021824;NM_001032386;NM_138420;NM_001160417;NM_144989;NM…
7304;NM_001206833;NM_138798;NM_001135995;NM_183012;NM_030803;NM_153828;NM_003927;NM_001274;NR_045958;NM_015481;NM_001204505;NM_031430;NM_001164541;NM_001010931;NM_001145284;NM_005828;NM_007038;NM_016021;NM_005270;NM_145182;NM_001080843;NM_194326;NR_037167;NR_037662;NM_138287;NM_001040110;NM_021143;NM_152835;NM_153769;NM_001025071;NM_001010873;NM_025132;NM_001110;NM_181828;NM_001243510;NM_00101505…
46020;NM_001005417;NM_001257326;NM_032164;NM_018569;NM_001160005;NM_001197104;NM_015607;NM_002444;NM_001077399;NM_145648;NM_016222;NM_003026;NM_001145262;NM_004586;NM_203341;NM_001184999;NM_001135638;NM_152678;NM_001042749;NM_001001548;NM_003240;NM_001256765;NM_001098622;NM_173872;NM_000679;NM_021203;NR_003950;NR_073128;NM_006871;NM_012320;NM_000276;NM_006625;NR_023383;NM_003703;NM_006368;NM_0180…
cellular_component	organelle part	4220	NM_002296;NM_194442;NM_199442;NM_001283;NM_000818;NM_007155;NM_001257392;NM_001242758;NM_001110354;NM_031934;NM_183040;NM_000212;NM_014964;NM_004637;NM_001252127;NM_001198858;NM_001144942;NM_001257391;NR_045213;NM_001025205;NM_001922;NM_172359;NM_001243962;NM_015717;NR_033714;NM_006868;NM_006363;NM_002117;NM_173552;NM_001172745;NM_001002814;NM_000578;NM_021575;NM_001195803;NM_004859;NR_037915;NM_…
_015701;NM_198428;NM_001105069;NM_006386;NM_017877;NR_073367;NM_017617;NM_001040274;NM_022877;NM_144596;NM_001005353;NR_102264;NM_182691;NM_014966;NM_033027;NM_001195630;NM_016062;NM_001199671;NM_001128149;NM_001100873;NM_001730;NM_001145393;NM_001102371;NM_001243777;NM_178000;NR_038900;NR_027673;NM_176863;NM_012082;NR_028393;NM_001242393;NM_001018075;NM_001198900;NM_001195017;NM_003560;NM_058241…
cellular_component	synapse	244	NM_003179;NM_030923;NM_001130003;NM_015263;NM_000818;NM_183040;NM_012437;NM_018425;NR_052019;NR_036448;NM_003054;NM_012434;NM_020346;NM_003178;NM_144642;NM_001174116;NM_139319;NM_001145288;NM_014979;NM_199245;NM_001635;NR_052020;NM_004711;NM_139316;NM_001177640;NM_000742;NM_001261406;NM_001191320;NM_000831;NM_020987;NM_001083619;NM_004393;NM_001165037;NM_014328;NM_001114183;NM_004041;NR_023917;NM…
cellular_component	synapse part	211	NM_003179;NM_030923;NM_001130003;NM_015263;NM_000818;NM_183040;NM_012437;NM_018425;NR_052019;NR_036448;NM_003054;NM_012434;NM_020346;NM_003178;NM_144642;NM_001174116;NM_139319;NM_001145288;NM_014979;NM_199245;NM_001635;NR_052020;NM_004711;NM_139316;NM_001177640;NM_000742;NM_001261406;NM_001191320;NM_000831;NM_020987;NM_001083619;NM_004393;NM_001165037;NM_014328;NM_001114183;NM_004041;NR_023917;NM…
cellular_component	virion	3	NM_001242690;NM_207582;NM_024534
cellular_component	virion part	3	NM_001242690;NM_207582;NM_024534
molecular_function	antioxidant activity	42	NM_001008397;NM_201397;NM_181697;NM_145791;NM_001202431;NR_045673;NM_145764;NM_015696;NR_046320;NM_002083;NM_004528;NM_002084;NM_002574;NM_145792;NM_181696;NM_001260511;NM_020300;NR_046321;NM_001289;NM_001752;NM_000517;NM_182743;NM_001261445;NM_014080;NM_182729;NM_001271164;NM_001271368;NM_001271367;NM_003330;NM_001271166;NM_182742;NM_001261446;NM_000518;NM_000962;NM_080591;NM_052883;NM_080725;NM…
molecular_function	binding	8109	NR_003674;NM_014253;NM_002632;NM_001700;NM_052968;NM_001271052;NM_015429;NM_001099639;NM_007145;NR_033900;NM_001126051;NM_003741;NM_003377;NM_130850;NM_000237;NR_002778;NM_002010;NM_001029871;NM_001097577;NM_052890;NM_001242909;NR_036634;NM_001142276;NM_004494;NM_001102416;NM_001040007;NM_032784;NM_001911;NM_000430;NM_007115;NM_002982;NM_000128;NM_003248;NR_045259;NM_001243133;NM_003247;NR_047527…
1198966;NM_012290;NM_015148;NM_001983;NM_001034915;NM_001126050;NM_005336;NM_006293;NM_001184962;NM_024306;NM_001164393;NM_001270927;NM_000977;NM_015841;NM_001198800;NM_001011663;NM_001190265;NM_001136136;NM_001130846;NM_004920;NM_001042351;NM_018109;NM_001194;NM_001243313;NM_001199492;NM_152356;NM_001098496;NM_203380;NM_198971;NM_003875;NM_001136554;NM_052947;NM_001130823;NM_001172517;NR_027293;…
8;NM_139215;NM_198426;NM_014726;NM_153818;NM_000344;NM_014935;NM_002718;NM_198903;NM_001258398;NM_020384;NM_003811;NM_000885;NM_006833;NM_000758;NM_012212;NM_014988;NM_032306;NM_001033604;NM_004646;NM_001167934;NM_002580;NM_012111;NM_003190;NM_014181;NR_046352;NM_031865;NM_133264;NM_025014;NM_001184731;NM_001105530;NM_173362;NM_015029;NM_080912;NR_027949;NM_080732;NM_001177996;NM_057094;NM_001256…
molecular_function	catalytic activity	3560	NM_001130722;NM_001130723;NR_003927;NM_017898;NM_000360;NM_173353;NM_004179;NM_199292;NM_199293;NM_001160417;NM_001160230;NM_015840;NM_001193495;NR_027674;NR_073200;NM_001025107;NM_015834;NM_001160418;NR_027673;NM_015841;NR_027672;NM_030776;NM_001111;NM_012091;NM_000365;NM_144563;NR_002187;NM_002435;NM_001159287;NM_001258026;NM_001198868;NR_040008;NM_004055;NM_001145122;NM_016452;NM_001198869;NM_…
M_001102559;NR_027083;NM_001256305;NM_206873;NR_037889;NM_182314;NM_004391;NM_198047;NM_006640;NM_080725;NM_001129765;NM_004205;NM_213593;NM_015136;NR_024199;NM_153692;NM_014248;NM_016408;NM_031301;NM_005614;NM_003989;NM_001113494;NM_001257361;NM_001271998;NM_001193397;NM_021872;NM_001656;NM_001270472;NM_017534;NM_001172440;NM_005020;NM_002168;NM_001397;NM_000499;NR_028453;NM_003907;NM_080741;NM_…
molecular_function	channel regulator activity	51	NM_001144965;NM_006098;NR_033122;NM_021012;NM_001144966;NM_001144964;NM_000492;NM_001144968;NM_016276;NM_001633;NM_014592;NR_046324;NM_033337;NM_015080;NM_004252;NM_171828;NM_001242874;NM_000024;NM_172201;NM_001234;NM_002744;NM_170693;NM_001256892;NM_000844;NM_001034838;NM_000910;NM_001033581;NM_001135659;NM_198901;NM_171830;NM_006258;NM_004572;NM_001199264;NM_138734;NM_001190455;NM_006099;NM_001…
molecular_function	electron carrier activity	2	NM_001916;NR_001560
molecular_function	enzyme regulator activity	662	NM_178003;NM_001256339;NR_027283;NM_001265580;NM_173468;NM_181334;NM_004041;NM_022771;NM_001253913;NM_001135023;NM_004815;NM_001270695;NM_202468;NR_024137;NM_002547;NM_001042555;NM_006098;NR_073366;NM_001271870;NM_001145414;NM_001270696;NM_020343;NM_001160008;NM_001012751;NR_037566;NM_052968;NM_013423;NM_001012752;NM_001100398;NM_052889;NM_001001132;NM_130782;NM_000685;NM_198868;NM_001007139;NM_2…
molecular_function	molecular transducer activity	981	NM_000685;NM_004835;NM_032049;NM_002377;NM_005290;NM_031850;NM_009585;NM_000878;NM_175767;NM_002186;NM_001838;NM_153701;NM_178328;NM_001242462;NM_181079;NM_001145453;NM_001164680;NM_032966;NM_000417;NM_176786;NM_001557;NM_001167930;NM_145762;NR_033663;NM_014339;NM_017416;NM_003854;NR_037910;NM_003855;NM_001261419;NM_181359;NM_000564;NM_021798;NM_005508;NM_005264;NM_000206;NM_005201;NM_001243099;N…
molecular_function	nucleic acid binding transcription factor activity	621	NM_001243512;NM_001030273;NM_021975;NM_001114980;NR_045771;NM_001177716;NR_045768;NM_001198552;NM_001256339;NM_000461;NM_003597;NM_014079;NR_038875;NR_073143;NM_001173531;NM_001243518;NM_134442;NM_004561;NM_001011645;NM_004452;NM_031262;NM_139266;NM_001271044;NR_045773;NM_004392;NM_001177718;NM_003269;NM_001198551;NM_134428;NM_198717;NR_026909;NM_173576;NM_002701;NM_001271007;NM_198178;NM_206594;…
molecular_function	protein binding transcription factor activity	379	NM_001030273;NR_026580;NM_003325;NM_002520;NM_175848;NM_014240;NM_001136139;NR_045771;NM_014390;NR_045768;NM_003796;NM_178425;NM_000461;NR_003099;NM_178812;NM_003884;NM_001111322;NM_207189;NM_003743;NM_001256016;NM_001037335;NM_001040006;NM_006706;NM_001198967;NM_004301;NM_014335;NR_037633;NM_001253676;NR_028366;NM_018645;NM_001242810;NM_016325;NM_181782;NM_181491;NM_001178139;NM_033238;NM_001270…
molecular_function	receptor activity	827	NM_000685;NM_004835;NM_032049;NM_002377;NM_005290;NM_031850;NM_009585;NM_006863;NM_001199687;NM_000878;NM_001276700;NM_001166264;NM_001270950;NM_016235;NM_007333;NM_019894;NM_175767;NM_000742;NM_001191320;NM_002186;NM_001005281;NM_001017404;NR_073601;NR_028036;NM_000831;NM_016441;NM_001164721;NM_005285;NM_001204264;NM_002941;NM_001184743;NM_001256339;NM_138964;NM_001145816;NM_001005853;NM_0011289…
molecular_function	receptor regulator activity	9	NM_006540;NM_004774;NM_001007139;NM_133263;NR_033698;NM_001172699;NM_000612;NM_001172698;NM_002985
molecular_function	structural molecule activity	276	NM_133266;NM_012309;NM_203505;NM_017578;NM_001004722;NM_012301;NM_021150;NM_001040439;NM_012297;NM_015627;NM_001012337;NM_015133;NM_001177640;NM_001193612;NM_018087;NM_020987;NM_017541;NM_006686;NM_004393;NM_001270439;NR_027051;NM_001199343;NM_020477;NM_181464;NM_000986;NM_001008844;NM_001851;NM_001177413;NM_033251;NM_001177635;NM_001253382;NM_213674;NM_001031;NM_001195016;NM_012423;NM_001035006;…
molecular_function	translation regulator activity	16	NM_033030;NM_197970;NM_001025091;NM_001090;NM_002568;NM_001025089;NM_020459;NM_001161577;NM_001172226;NM_001025087;NM_152606;NM_016480;NM_003732;NM_001172225;NM_001033112;NM_020180
molecular_function	transporter activity	658	NM_183377;NM_000297;NM_001094;NM_014191;NM_001040143;NM_006514;NM_001159575;NM_021007;NM_002977;NM_001040142;NM_001038;NM_001159576;NM_201649;NM_019848;NM_006416;NM_001172504;NM_005415;NM_016615;NM_197965;NM_001145975;NM_001174089;NR_028323;NM_001024845;NM_003042;NM_012434;NM_001174127;NM_001142391;NM_006598;NR_037638;NM_005660;NM_001261380;NM_001145998;NM_001168398;NM_001174126;NM_000452;NM_0010…

## Sheet: S10
Table S10. Gene targets of the top 10 highly expressed novel miRNAs classified into different functional classes on the Gene Ontology (GO)
Ontology	Class	Number of genes	Gene codes
biological_process	biological adhesion	457	NM_005417;NM_198291;NM_004995;NM_002989;NM_003238;NM_005246;NM_001135599;NM_001005619;NM_138626;NM_001144996;NM_001204108;NM_000090;NM_001034957;NM_001204106;NR_073103;NM_001204111;NM_139026;NM_001261466;NM_002206;NM_006908;NM_000213;NM_001127491;NM_003919;NM_138625;NM_000638;NM_002214;NM_001144997;NM_005501;NM_006898;NM_000494;NM_006434;NM_001005731;NM_015385;NR_073104;NM_024991;NM_000296;NM_006…
biological_process	biological regulation	3333	NM_000685;NM_004835;NM_032049;NM_001643;NM_031850;NM_009585;NM_001098416;NM_058176;NM_001204148;NM_014707;NM_015401;NM_001111031;NM_004847;NM_001204089;NM_003254;NM_001204084;NM_001111033;NM_005380;NM_182744;NM_001204088;NM_001111032;NM_001623;NM_032955;NM_001204085;NM_145259;NM_001037814;NM_002001;NM_080491;NM_012296;NM_033064;NM_024830;NM_001130845;NM_001160417;NM_001174083;NM_021975;NM_0011718…
NM_033118;NM_173685;NM_005236;NR_046409;NM_000946;NM_001005739;NR_046410;NM_016516;NM_006231;NM_000143;NM_021173;NM_003225;NM_002947;NM_004851;NM_001197331;NM_007110;NM_001080449;NM_003085;NM_015339;NM_001001502;NM_181442;NM_022892;NM_006158;NM_004536;NM_006237;NM_080606;NM_001128932;NM_021187;NR_033864;NM_001713;NM_201437;NM_002695;NM_006756;NM_032940;NM_021128;NR_047512;NM_001257325;NM_145689;N…
biological_process	cell killing	47	NM_001135768;NM_001042724;NM_001135769;NM_006505;NM_002187;NM_019604;NR_052021;NM_021132;NM_002838;NM_001142354;NM_080921;NM_001142353;NM_001242356;NM_001220500;NM_002002;NM_153701;NM_001199805;NM_147130;NM_016584;NM_002286;NM_001145466;NM_001242357;NM_001145467;NM_001207019;NM_005535;NM_007360;NM_181697;NM_000247;NM_005242;NM_001202431;NM_006088;NR_036523;NR_036524;NM_000201;NM_002574;NM_178014;…
biological_process	cellular component organization or biogenesis	1790	NM_004431;NM_005246;NM_024817;NM_001040114;NM_032470;NM_002474;NR_038875;NM_001195132;NM_020785;NM_001164410;NR_027441;NM_019607;NM_004935;NM_004438;NM_001257135;NM_001127892;NM_002309;NM_005631;NM_080746;NM_020987;NM_001002;NM_001015;NM_001135771;NR_026911;NM_003134;NM_000990;NM_000988;NM_001136137;NM_001032;NM_017899;NM_001260503;NM_001007073;NM_000982;NR_038982;NR_026715;NM_001024;NM_000994;NM…
biological_process	cellular process	6342	NM_021147;NR_045039;NM_002434;NM_016820;NM_002542;NM_016829;NM_001015052;NM_001015054;NM_000685;NM_004835;NM_032049;NM_001643;NM_031850;NM_009585;NM_001098416;NM_058176;NM_001204148;NM_014707;NM_015401;NM_001111031;NM_004847;NM_001204089;NM_003254;NM_001204084;NM_001111033;NM_005380;NM_182744;NM_001204088;NM_001111032;NM_001623;NM_032955;NM_001204085;NM_145259;NM_001037814;NM_002001;NM_080491;NM_…
;NM_001102421;NR_001575;NM_020167;NM_021200;NM_001001913;NM_203472;NM_198715;NM_016150;NM_004443;NM_006398;NM_001181;NM_001712;NM_202468;NM_006253;NM_182547;NM_020892;NM_004756;NM_183079;NM_014725;NM_000623;NM_000173;NM_001256064;NM_001004356;NM_005221;NM_017572;NM_001042555;NM_005533;NM_001164691;NM_001008491;NM_014044;NM_001142477;NM_006768;NM_003901;NM_022766;NM_001105580;NM_001296;NM_153701;N…
001635;NM_004922;NM_001204824;NM_001184704;NR_073093;NM_002453;NM_001005786;NR_045720;NM_022786;NM_016011;NM_152572;NM_001128;NM_022444;NM_018641;NM_001253830;NR_026700;NR_073534;NM_030807;NM_145913;NM_004681;NM_022172;NM_001199693;NM_001130016;NM_032313;NM_001172666;NM_001174081;NM_207416;NM_173519;NM_001135773;NM_001122824;NM_178122;NM_014714;NM_001134223;NM_000542;NM_138804;NM_001912;NM_001035…
biological_process	developmental process	2230	NM_001114753;NM_000118;NM_017617;NM_001079;NM_207519;NM_002181;NM_003565;NM_025179;NM_001082577;NM_001031695;NR_073009;NM_014402;NM_213648;NM_001130714;NM_138626;NM_017745;NM_000757;NM_001204108;NM_172210;NM_001099405;NM_001278;NM_005992;NM_001204106;NM_001204111;NR_045839;NM_006514;NM_001099404;NM_001168319;NM_000335;NM_001123383;NM_022336;NR_002923;NM_001955;NR_045958;NM_001160161;NM_001114982;…
biological_process	establishment of localization	1784	NM_080746;NM_020987;NM_001002;NM_001015;NM_001135771;NR_026911;NM_003134;NM_000990;NM_000988;NM_001136137;NM_001032;NM_017899;NM_001260503;NM_001007073;NM_000982;NR_038982;NR_026715;NM_001024;NM_000994;NM_006471;NM_001136135;NM_001004;NM_001260506;NM_014230;NM_001025071;NM_002951;NR_026673;NM_003144;NM_001034996;NM_006947;NR_026660;NM_005617;NM_001997;NM_007107;NM_001003;NM_001271920;NM_001260502…
biological_process	growth	386	NM_001113202;NR_045277;NM_002163;NM_004345;NM_148910;NM_004139;NM_022162;NM_002187;NM_000572;NM_003264;NM_052890;NM_005091;NM_020393;NM_001146030;NM_001146029;NM_020851;NM_001130136;NM_004517;NM_001014794;NM_007284;NM_001271606;NM_003612;NM_001130138;NM_004822;NM_006317;NM_001130137;NM_001014795;NM_003565;NM_001142610;NM_004186;NM_001164410;NM_014683;NM_004935;NM_030753;NM_001024847;NM_000757;NM_…
biological_process	immune system process	897	NM_001037814;NM_002001;NM_080491;NM_012296;NM_001079;NM_207519;NM_002181;NM_001130845;NM_001080123;NM_001633;NR_028510;NM_000674;NM_183079;NM_005242;NM_172359;NM_000090;NM_001048230;NM_001080121;NR_027795;NM_001242636;NM_001204089;NM_001242639;NM_001197233;NM_032991;NM_153826;NM_022162;NM_001128922;NM_006995;NM_002164;NR_052021;NM_001204084;NM_006343;NM_021132;NM_172353;NM_002838;NM_001199640;NM_…
biological_process	localization	2181	NM_001098416;NM_058176;NM_001204148;NM_014707;NM_015401;NM_001111031;NM_004847;NM_001204089;NM_003254;NM_001204084;NM_001111033;NM_005380;NM_182744;NM_001204088;NM_001111032;NM_001623;NM_032955;NM_001204085;NM_145259;NM_080746;NM_020987;NM_001002;NM_001015;NM_001135771;NR_026911;NM_003134;NM_000990;NM_000988;NM_001136137;NM_001032;NM_017899;NM_001260503;NM_001007073;NM_000982;NR_038982;NR_026715;…
biological_process	locomotion	571	NM_001098416;NM_058176;NM_001204148;NM_014707;NM_015401;NM_001111031;NM_004847;NM_001204089;NM_003254;NM_001204084;NM_001111033;NM_005380;NM_182744;NM_001204088;NM_001111032;NM_001623;NM_032955;NM_001204085;NM_145259;NM_003565;NM_025179;NM_001082577;NM_001031695;NM_002848;NM_003212;NM_032552;NM_005163;NM_001174136;NM_014482;NM_138709;NM_001014431;NM_005505;NM_001168319;NM_001955;NM_004431;NM_1993…
biological_process	metabolic process	4679	NM_021147;NR_045039;NM_002434;NM_016820;NM_002542;NM_016829;NM_001015052;NM_001015054;NM_000685;NM_004835;NM_032049;NM_001643;NM_031850;NM_009585;NM_033064;NM_024830;NM_181673;NM_001012300;NM_002746;NR_047657;NR_027676;NM_133480;NR_024322;NM_001040056;NM_004634;NM_015695;NR_047512;NM_057175;NM_032329;NM_001024943;NM_001257325;NR_047653;NM_001166415;NM_001037330;NM_025209;NM_145689;NM_001024946;NM…
NM_139265;NM_007255;NR_002807;NM_198451;NM_152476;NM_001562;NM_032951;NM_002743;NM_000017;NM_001207048;NM_001178079;NM_014323;NM_022725;NM_003870;NM_033340;NM_004957;NM_001184751;NM_001145829;NR_048535;NR_027783;NM_199355;NM_001126130;NM_007081;NR_033806;NR_073496;NM_024095;NM_031901;NM_201444;NM_001194997;NM_022076;NM_001145375;NM_018010;NM_000113;NM_016172;NM_172389;NM_001198995;NM_001693;NM_19…
biological_process	multi-organism process	685	NM_001572;NM_004029;NM_001256163;NM_001256166;NM_004031;NM_001166;NR_038875;NM_001006666;NM_001244682;NM_001001437;NM_007375;NM_181773;NM_002228;NM_014508;NM_014352;NM_001166002;NM_002983;NM_152426;NM_001257135;NM_001171818;NM_198407;NM_006079;NM_177435;NM_003155;NR_033663;NM_006238;NM_004122;NM_001171819;NM_002309;NM_001168389;NM_001168388;NM_000916;NM_022360;NM_006683;NM_000915;NM_002163;NM_004…
biological_process	multicellular organismal process	2540	NM_001114753;NM_000118;NM_017617;NM_001130845;NM_001160417;NM_001174083;NM_021975;NM_001171812;NM_015170;NM_002163;NM_001080123;NM_001128206;NM_033004;NM_018445;NM_001206925;NM_203472;NM_183079;NM_005242;NM_153701;NM_001267706;NM_001145302;NM_002202;NM_145725;NM_001243084;NM_001165412;NM_175862;NM_001160423;NM_005178;NM_175728;NM_001033953;NM_001572;NR_073603;NM_001080121;NM_198407;NM_001722;NM_0…
biological_process	negative regulation of biological process	760	NM_001111031;NM_004847;NM_001204089;NM_003254;NM_001204084;NM_001111033;NM_005380;NM_182744;NM_001204088;NM_001111032;NM_001623;NM_032955;NM_001204085;NM_145259;NM_033064;NM_024830;NM_001130845;NM_001080123;NM_001633;NR_028510;NM_000674;NM_183079;NM_005242;NM_172359;NM_000090;NM_001048230;NM_001080121;NR_027795;NM_001242636;NM_001242639;NM_001197233;NM_032991;NM_153826;NM_022162;NM_001128922;NM_0…
biological_process	positive regulation of biological process	943	NM_001079;NM_207519;NM_002181;NM_021975;NM_003821;NM_022162;NM_001145138;NM_001243985;NM_001243984;NM_001002838;NM_017625;NM_020987;NM_001270404;NM_032680;NM_005163;NM_005242;NM_001243027;NM_001267706;NM_001164753;NM_003156;NM_001243084;NM_001034957;NM_006648;NM_012230;NM_032468;NM_001014431;NM_001242874;NM_017413;NM_004322;NM_001270405;NM_002744;NM_001103;NM_014232;NM_014143;NM_201278;NM_002188;…
biological_process	regulation of biological process	3006	NM_000685;NM_004835;NM_032049;NM_001643;NM_031850;NM_009585;NM_001098416;NM_058176;NM_001204148;NM_014707;NM_015401;NM_001111031;NM_004847;NM_001204089;NM_003254;NM_001204084;NM_001111033;NM_005380;NM_182744;NM_001204088;NM_001111032;NM_001623;NM_032955;NM_001204085;NM_145259;NM_001037814;NM_002001;NM_080491;NM_012296;NM_033064;NM_024830;NM_001130845;NM_001160417;NM_001174083;NM_021975;NM_0011718…
06;NM_006177;NM_001145459;NM_001025161;NM_139211;NM_005329;NM_005408;NR_045672;NM_001080472;NM_001252294;NM_002437;NM_012307;NM_020634;NM_001608;NM_001256397;NM_000298;NM_178566;NR_046311;NM_001242361;NM_206885;NM_001178057;NM_031215;NM_001171631;NM_152592;NM_031944;NM_139212;NM_199512;NM_031938;NM_173828;NM_001199280;NM_152830;NM_173191;NM_018222;NM_001126060;NM_022786;NM_000789;NM_001201339;NM_…
biological_process	reproduction	591	NM_001130845;NM_004504;NM_080746;NM_001029861;NM_000916;NM_018951;NM_006371;NM_005238;NM_033183;NM_005999;NR_028510;NR_024192;NR_038875;NM_032485;NM_001159295;NM_138626;NM_020420;NM_001257135;NM_001193476;NM_014364;NM_003901;NM_002573;NM_001184748;NM_001145302;NM_001164105;NM_054020;NM_001204108;NM_032867;NR_024076;NM_005417;NM_006285;NM_006038;NM_021645;NR_036432;NM_001171818;NM_198407;NR_002824…
biological_process	reproductive process	559	NM_001130845;NM_004504;NM_080746;NM_001029861;NM_000916;NM_018951;NM_006371;NM_005238;NM_033183;NM_005999;NR_028510;NR_024192;NR_038875;NM_032485;NM_001159295;NM_138626;NM_020420;NM_001257135;NM_001193476;NM_014364;NM_003901;NM_002573;NM_001184748;NM_001145302;NM_001164105;NM_054020;NM_001204108;NM_032867;NR_024076;NM_005417;NM_006285;NM_006038;NM_021645;NR_036432;NM_001171818;NM_198407;NR_002824…
biological_process	response to stimulus	3097	NM_021147;NR_045039;NM_002434;NM_016820;NM_002542;NM_016829;NM_001015052;NM_001015054;NM_000623;NM_001156;NM_053027;NM_053025;NM_000799;NM_053026;NM_006908;NM_004034;NM_003265;NM_015259;NM_053028;NM_000915;NM_001035;NM_018890;NM_001048;NM_000861;NM_001098212;NM_001098211;NM_001098213;NM_000171;NM_001146040;NM_001142770;NM_021975;NM_003821;NM_022162;NM_001145138;NM_001243985;NM_001243984;NM_001130…
72;NM_001256442;NM_001018115;NR_033231;NM_006107;NR_045784;NM_147192;NM_001145909;NM_139265;NR_002807;NM_001256663;NM_033340;NM_004957;NM_002940;NM_001142273;NM_001184732;NR_033715;NM_002626;NM_172225;NM_182964;NM_003218;NM_024900;NM_000853;NM_207043;NM_004508;NM_177924;NM_001276326;NM_006829;NM_001194;NM_003295;NM_001267722;NM_002313;NM_004435;NM_005183;NM_001146028;NM_001128305;NM_001774;NR_037…
biological_process	rhythmic process	37	NM_000916;NM_005238;NM_012230;NM_181446;NM_000145;NM_001432;NM_000700;NM_000674;NM_012158;NM_134442;NM_001048230;NM_206907;NM_002616;NM_001127457;NM_004379;NM_030762;NM_001190440;NM_000349;NM_000748;NM_000872;NM_021117;NM_006311;NM_000954;NM_002518;NM_006251;NM_138766;NM_002093;NM_001146156;NM_021116;NM_173353;NR_033845;NM_019859;NM_001357;NM_015987;NM_002228;NM_033272;NM_001199881
biological_process	signaling	2273	NM_000916;NM_001165947;NM_001145798;NM_000674;NM_002547;NM_001012331;NM_002088;NM_001048230;NM_138735;NM_003827;NM_000171;NM_198904;NM_000816;NM_014310;NM_007327;NM_021569;NM_001199562;NM_001004426;NM_003038;NM_001185091;NM_001135659;NM_198903;NM_000748;NM_001510;NM_000832;NM_001146040;NM_003560;NM_014932;NM_001007792;NM_001164410;NM_001005747;NM_001185090;NM_002529;NM_000863;NM_000726;NM_004935;…
biological_process	single-organism process	5876	NM_021147;NR_045039;NM_002434;NM_016820;NM_002542;NM_016829;NM_001015052;NM_001015054;NM_001114753;NM_000118;NM_017617;NM_001098416;NM_058176;NM_001204148;NM_014707;NM_015401;NM_001111031;NM_004847;NM_001204089;NM_003254;NM_001204084;NM_001111033;NM_005380;NM_182744;NM_001204088;NM_001111032;NM_001623;NM_032955;NM_001204085;NM_145259;NM_001037814;NM_002001;NM_080491;NM_012296;NM_080746;NM_020987;…
NM_003162;NM_016217;NM_007259;NM_177437;NM_182836;NM_012310;NM_003634;NM_001130478;NM_002209;NM_002551;NM_144616;NM_001185117;NM_001029887;NM_001258313;NM_079422;NM_002653;NM_001199881;NM_133492;NM_002005;NM_002518;NM_001012957;NR_047646;NM_001048;NM_004734;NM_001272102;NR_033348;NM_000887;NM_001128915;NM_001258314;NM_001252383;NM_057165;NM_080914;NR_046099;NM_182898;NM_000639;NM_012203;NM_001276…
cellular_component	cell	6306	NR_027676;NM_020461;NM_001085365;NM_080746;NM_183005;NM_001029861;NM_014240;NM_014390;NM_020191;NM_001002;NM_146388;NM_012143;NR_023313;NM_004247;NM_000517;NM_001102398;NR_034041;NM_001015;NM_001270493;NR_037852;NM_016059;NR_026911;NM_001271282;NR_002944;NM_015317;NR_038930;NM_001258353;NM_001097590;NM_014303;NR_036544;NM_004630;NM_003134;NM_001199469;NM_015969;NM_017452;NR_033187;NM_032478;NR_02…
03;NM_001643;NM_001004441;NM_014285;NM_205838;NM_001127668;NM_033278;NM_001127197;NM_001160305;NM_001142537;NM_014777;NM_001193472;NM_005343;NM_001017974;NM_001195141;NM_022553;NM_001008661;NM_001145224;NM_014182;NM_001029886;NM_001220777;NM_001001666;NM_001171507;NM_001164687;NM_001256336;NM_001874;NM_000335;NR_038284;NM_024075;NM_001017416;NM_013284;NM_001143770;NM_001271762;NM_018706;NM_001204…
26;NM_001130071;NM_001165994;NM_001142770;NM_012297;NM_002626;NM_018297;NM_001713;NM_199263;NM_001145293;NR_046401;NM_001171934;NM_032871;NM_001184702;NM_032264;NM_001142653;NM_001042669;NM_001039481;NM_152343;NM_001143883;NM_000853;NM_207043;NM_199040;NM_005651;NM_001013657;NM_001145473;NM_203387;NM_153819;NM_001822;NM_002187;NM_145912;NM_002670;NM_016232;NM_172211;NM_003875;NM_001172767;NM_0121…
cellular_component	cell junction	239	NM_001177640;NM_001039492;NM_014240;NM_015927;NM_000916;NM_001002838;NM_020987;NM_004393;NM_001206887;NM_001005619;NR_072999;NM_001795;NM_001164719;NM_002588;NM_001251921;NM_201381;NM_014725;NM_001177635;NM_005904;NM_002746;NM_016424;NM_030662;NM_000166;NM_019903;NM_007150;NR_027676;NR_024076;NM_182643;NM_001034957;NM_018240;NM_001085469;NM_001099405;NM_001184793;NM_000299;NM_001042724;NM_0010400…
cellular_component	cell part	6306	NR_027676;NM_020461;NM_001085365;NM_080746;NM_183005;NM_001029861;NM_014240;NM_014390;NM_020191;NM_001002;NM_146388;NM_012143;NR_023313;NM_004247;NM_000517;NM_001102398;NR_034041;NM_001015;NM_001270493;NR_037852;NM_016059;NR_026911;NM_001271282;NR_002944;NM_015317;NR_038930;NM_001258353;NM_001097590;NM_014303;NR_036544;NM_004630;NM_003134;NM_001199469;NM_015969;NM_017452;NR_033187;NM_032478;NR_02…
03;NM_001643;NM_001004441;NM_014285;NM_205838;NM_001127668;NM_033278;NM_001127197;NM_001160305;NM_001142537;NM_014777;NM_001193472;NM_005343;NM_001017974;NM_001195141;NM_022553;NM_001008661;NM_001145224;NM_014182;NM_001029886;NM_001220777;NM_001001666;NM_001171507;NM_001164687;NM_001256336;NM_001874;NM_000335;NR_038284;NM_024075;NM_001017416;NM_013284;NM_001143770;NM_001271762;NM_018706;NM_001204…
2;NM_138804;NM_007196;NM_014061;NM_001390;NM_004750;NM_001080466;NM_000959;NM_032137;NM_001040260;NM_001184985;NM_181790;NM_181776;NM_017741;NM_019063;NM_018159;NM_033495;NM_024953;NM_001178113;NM_001130445;NM_024766;NM_014720;NM_198924;NM_014975;NM_002249;NM_198853;NM_001143778;NM_001177712;NM_001267623;NM_001178108;NM_178326;NM_033386;NM_002415;NM_001551;NM_014823;NM_144669;NM_148169;NR_073126;…
cellular_component	extracellular matrix	171	NM_024817;NM_001135247;NM_017459;NM_002403;NM_001135248;NM_003480;NM_001127718;NM_002292;NM_080539;NM_001097577;NM_005677;NM_198129;NM_005529;NR_004405;NM_001145;NM_000227;NM_018891;NM_005560;NM_002293;NM_001127717;NM_080538;NM_001017402;NM_001127641;NM_000228;NM_001177640;NM_013280;NM_006371;NM_004393;NM_012143;NR_034182;NM_001005619;NM_198391;NM_057164;NM_000362;NM_001177635;NR_001562;NM_001130…
cellular_component	extracellular matrix part	45	NM_024817;NM_001135247;NM_017459;NM_002403;NM_001135248;NM_003480;NM_001127718;NM_002292;NM_080539;NM_001097577;NM_005677;NM_198129;NM_005529;NR_004405;NM_001145;NM_000227;NM_018891;NM_005560;NM_002293;NM_001127717;NM_080538;NM_001017402;NM_001127641;NM_000228;NM_001851;NM_000090;NM_001920;NM_000393;NM_133505;NM_032470;NM_133503;NM_000089;NM_133506;NM_133507;NM_000093;NM_133504;NM_007327;NM_02156…
cellular_component	extracellular region	412	NM_018445;NM_203472;NM_000040;NM_001643;NM_000483;NR_037932;NM_024817;NM_001135247;NM_017459;NM_002403;NM_001135248;NM_003480;NM_001638;NR_038335;NM_000508;NM_001114753;NM_016584;NM_000118;NR_045494;NM_005336;NM_002187;NM_006682;NM_203346;NM_054034;NM_001177640;NM_145894;NM_021023;NM_058186;NM_001511;NM_015170;NM_001633;NM_001128206;NR_027647;NM_004393;NM_133493;NM_022560;NM_001127718;NM_00100561…
cellular_component	extracellular region part	407	NM_018445;NM_203472;NM_000040;NM_001643;NM_000483;NR_037932;NM_024817;NM_001135247;NM_017459;NM_002403;NM_001135248;NM_003480;NM_001638;NR_038335;NM_000508;NM_001114753;NM_016584;NM_000118;NR_045494;NM_005336;NM_002187;NM_006682;NM_203346;NM_054034;NM_001177640;NM_145894;NM_021023;NM_058186;NM_001511;NM_015170;NM_001633;NM_001128206;NR_027647;NM_004393;NM_133493;NM_022560;NM_001127718;NM_00100561…
cellular_component	macromolecular complex	1620	NR_027676;NM_020461;NM_001085365;NM_080746;NM_183005;NM_001029861;NM_014240;NM_014390;NM_020191;NM_001002;NM_146388;NM_012143;NR_023313;NM_004247;NM_000517;NM_001102398;NR_034041;NM_001015;NM_001270493;NR_037852;NM_016059;NR_026911;NM_001271282;NR_002944;NM_015317;NR_038930;NM_001258353;NM_001097590;NM_014303;NR_036544;NM_004630;NM_003134;NM_001199469;NM_015969;NM_017452;NR_033187;NM_032478;NR_02…
cellular_component	membrane	3438	NM_199442;NM_183040;NM_004637;NM_001252127;NM_001198858;NM_001025205;NM_001130020;NM_012463;NM_172359;NM_001243962;NM_022034;NM_001098398;NR_033714;NM_001156;NM_012230;NM_004691;NM_002117;NM_173552;NM_001142324;NM_006019;NM_000578;NM_021575;NM_004766;NR_037915;NM_005370;NM_001694;NM_002121;NM_005845;NM_001076677;NM_014232;NM_153826;NR_047551;NR_001435;NM_003053;NM_016429;NM_006053;NM_004034;NM_13…
2808;NM_017564;NM_015645;NM_001085461;NM_002030;NM_001010978;NM_020219;NM_004246;NM_005227;NM_001145467;NM_001178057;NM_001006943;NM_001130699;NR_046172;NM_181351;NM_014565;NM_001195217;NM_001039585;NM_001004750;NR_037941;NM_001102467;NM_001172664;NM_019604;NM_001005471;NM_031305;NM_006889;NM_022772;NM_001080772;NM_152864;NM_001243491;NM_175883;NM_198464;NR_046070;NM_020119;NM_001873;NM_007079;NM…
cellular_component	membrane part	2720	NM_001025205;NM_021575;NM_006514;NR_047551;NM_201284;NM_025045;NM_015509;NM_201283;NM_004069;NM_004551;NM_001199981;NM_005002;NM_003001;NM_001199987;NM_006294;NR_033697;NM_024407;NM_001199984;NM_005006;NM_001184986;NM_032609;NM_001035513;NM_004542;NM_004146;NM_003002;NM_004550;NM_004168;NM_001199982;NM_001035511;NM_001254752;NM_001199975;NR_002308;NM_001035512;NM_003000;NM_001184991;NM_001166159;…
cellular_component	membrane-enclosed lumen	1338	NM_025209;NM_001206833;NM_001272019;NM_182710;NM_006388;NM_001272004;NM_182709;NM_145112;NM_001163124;NR_038836;NM_012143;NM_004247;NR_040724;NR_027679;NR_034041;NM_001184;NR_037852;NM_000057;NM_017572;NM_001258353;NM_173685;NM_016424;NM_001204143;NM_018124;NM_001261;NM_005361;NM_001143990;NR_040722;NM_001271068;NM_145113;NM_001421;NM_001363;NM_032018;NM_145654;NM_005839;NM_001010984;NM_005871;NR…
cellular_component	organelle	5046	NR_027676;NM_020461;NM_001085365;NM_018117;NM_003085;NM_001025603;NM_001130845;NR_036579;NM_001276414;NM_001254729;NM_004504;NM_001193267;NR_045207;NM_001127181;NM_001011666;NM_080746;NM_001204837;NM_017812;NM_194249;NM_005171;NM_178174;NM_013347;NM_001270735;NM_032580;NM_199442;NM_030930;NM_001177640;NM_183005;NM_145911;NM_001276700;NM_001220773;NM_001032386;NM_145112;NM_001160417;NM_024417;NM_1…
37711;NM_001242357;NM_001008938;NM_014699;NM_032957;NM_001184777;NR_027155;NM_001253876;NM_001080425;NM_001005918;NM_001042358;NM_005427;NM_197960;NM_012210;NM_001271850;NM_001185054;NM_005431;NM_001160169;NM_001005745;NM_001197079;NM_022770;NM_021062;NM_016195;NM_001135041;NM_002778;NM_001242910;NM_005502;NM_005893;NM_001003694;NM_002858;NM_001164189;NR_038104;NR_036577;NM_197967;NM_153182;NM_00…
cellular_component	organelle part	2858	NR_027676;NM_020461;NM_001085365;NM_199442;NM_183040;NM_004637;NM_001252127;NM_001198858;NM_001025205;NM_001130020;NM_012463;NM_172359;NM_001243962;NM_022034;NM_001098398;NR_033714;NM_001156;NM_012230;NM_004691;NM_002117;NM_173552;NM_001142324;NM_006019;NM_000578;NM_021575;NM_004766;NR_037915;NM_005370;NM_001694;NM_002121;NM_005845;NM_001076677;NM_014232;NM_153826;NR_047551;NR_001435;NM_003053;NM…
cellular_component	synapse	148	NM_183040;NM_014848;NM_001010898;NM_145738;NM_012437;NM_014232;NM_012434;NM_020346;NM_145731;NM_001160329;NM_014849;NM_001167580;NM_001271667;NM_032122;NM_139319;NM_001145288;NR_033660;NM_001271669;NM_133499;NM_001160328;NM_001271668;NM_001635;NM_017789;NM_032298;NM_139316;NM_198992;NM_001177640;NM_020987;NM_004393;NM_000674;NM_182537;NM_001105580;NM_001177635;NR_033859;NM_004276;NM_001164554;NM_…
cellular_component	synapse part	139	NM_183040;NM_014848;NM_001010898;NM_145738;NM_012437;NM_014232;NM_012434;NM_020346;NM_145731;NM_001160329;NM_014849;NM_001167580;NM_001271667;NM_032122;NM_139319;NM_001145288;NR_033660;NM_001271669;NM_133499;NM_001160328;NM_001271668;NM_001635;NM_017789;NM_032298;NM_139316;NM_198992;NM_001177640;NM_020987;NM_004393;NM_000674;NM_182537;NM_001105580;NM_001177635;NR_033859;NM_004276;NM_001164554;NM_…
cellular_component	virion	2	NM_016536;NM_207582
cellular_component	virion part	2	NM_016536;NM_207582
molecular_function	antioxidant activity	32	NM_181697;NM_001143681;NM_001202431;NR_045673;NM_001039848;NM_002574;NM_181696;NM_001143680;NM_001039847;NM_000853;NM_002085;NM_001752;NR_027647;NM_000517;NM_182743;NM_006440;NM_001261445;NM_001039783;NM_014080;NM_182729;NM_017434;NM_001130700;NM_022463;NM_003330;NM_182742;NM_001261446;NM_006151;NM_015553;NM_175940;NM_001130699;NM_012094;NM_001093771
molecular_function	binding	5860	NM_001004356;NM_001271052;NM_001126051;NM_024574;NM_199511;NM_001111018;NM_004386;NM_006092;NM_001014975;NM_003377;NM_198721;NM_138272;NM_138277;NM_001097577;NM_145117;NM_001144934;NM_052890;NM_001242909;NR_038982;NM_004494;NM_023002;NM_001102416;NM_022162;NM_001945;NM_003248;NM_032470;NR_052021;NM_005091;NM_002838;NM_000638;NM_025237;NM_000929;NM_005623;NM_033137;NM_138274;NM_198996;NM_025260;NM…
580;NM_001127240;NM_031959;NR_047616;NM_153701;NR_036514;NM_001105571;NM_033262;NM_198704;NM_001097590;NM_001162426;NM_001201543;NM_001177635;NM_183050;NM_001256874;NM_033064;NM_022126;NM_002573;NM_024548;NM_001184748;NM_001267706;NM_014303;NR_040415;NM_016260;NM_001144996;NM_001257972;NM_001025205;NM_006821;NM_001164753;NR_036439;NM_144585;NM_001077268;NM_001174136;NM_024295;NM_002715;NM_017411;…
molecular_function	catalytic activity	2727	NM_017898;NM_022746;NM_001160417;NM_001160418;NM_001160419;NM_030776;NR_073094;NM_002910;NM_144563;NR_073095;NM_001198868;NM_001145122;NM_005632;NM_144691;NM_001143962;NM_001198869;NM_003629;NM_001114172;NM_001134707;NM_007101;NR_028597;NM_001818;NM_198320;NM_001874;NM_001872;NM_004413;NM_001873;NM_001005502;NM_021831;NM_019886;NM_003167;NM_014351;NM_022467;NM_177530;NM_001243794;NM_003596;NM_033…
molecular_function	channel regulator activity	44	NM_207044;NM_207045;NM_207047;NR_033122;NM_207043;NM_207046;NM_207168;NM_004436;NM_000492;NM_207042;NM_001633;NM_001270404;NM_003156;NM_015080;NM_004252;NM_001242874;NM_001142348;NM_172201;NM_001270405;NM_002744;NM_000844;NM_001127668;NM_005472;NM_174934;NM_004137;NM_001270402;NM_001033581;NM_001135659;NM_004732;NM_001142349;NM_138734;NR_024527;NM_001270403;NM_006099;NM_003405;NM_001127670;NM_000…
molecular_function	enzyme regulator activity	502	NM_001270735;NM_024719;NM_001163437;NM_005459;NM_033004;NM_013229;NR_027283;NM_001265580;NM_181334;NM_001007231;NM_001253913;NM_001135023;NM_202468;NM_002547;NM_014725;NM_153213;NM_001042555;NR_073366;NM_020343;NM_001160008;NM_012454;NM_181869;NM_030662;NM_001270728;NM_001010927;NM_182643;NM_001134380;NM_001163435;NM_001018060;NM_000685;NM_004946;NM_202470;NM_015527;NM_032213;NM_006092;NM_006485;…
molecular_function	molecular transducer activity	633	NM_000685;NM_004835;NM_032049;NM_181885;NM_031850;NM_009585;NM_001296;NM_153701;NM_175728;NM_000874;NM_001145453;NM_001203264;NM_153460;NM_207584;NM_000395;NM_001557;NM_145762;NR_033663;NM_001206866;NM_032732;NM_175725;NM_003855;NM_181359;NM_000564;NM_000629;NR_037807;NM_005264;NM_000206;NM_001243099;NM_001256369;NM_001168298;NM_020311;NM_016232;NM_022139;NM_000565;NM_003856;NM_006641;NM_00120326…
molecular_function	nucleic acid binding transcription factor activity	421	NM_017812;NM_001077482;NM_021975;NM_182899;NM_002163;NM_133458;NM_001083962;NR_038875;NM_198715;NM_001256659;NM_005221;NM_001145302;NM_134442;NM_001011645;NM_004452;NM_001243084;NM_031262;NM_001030003;NM_001572;NM_001171818;NM_007122;NM_001164347;NM_001243234;NM_001077476;NM_001258355;NM_177435;NM_001256660;NM_006162;NR_073034;NM_001256570;NM_207005;NM_001164345;NM_004029;NM_001077471;NM_012183;N…
molecular_function	protein binding transcription factor activity	257	NM_145112;NM_001077482;NM_001039492;NM_014240;NM_015927;NM_014390;NM_006509;NM_007249;NM_001083962;NM_017745;NM_001164719;NM_001256016;NM_001037335;NM_001040006;NM_006706;NM_001199303;NM_001257135;NM_001161661;NM_016325;NM_001145302;NM_004630;NM_001113202;NM_198274;NM_004433;NM_013320;NM_134442;NM_001261427;NM_001160008;NM_001204143;NM_002202;NM_004452;NR_027676;NM_013432;NM_005568;NM_004268;NM_1…
molecular_function	receptor activity	515	NM_000685;NM_004835;NM_032049;NM_181885;NM_031850;NM_009585;NM_006863;NM_001199687;NM_001276700;NM_020547;NM_016235;NM_019894;NM_000916;NM_001017404;NM_001164721;NM_001165947;NM_001184743;NM_001024847;NM_001193306;NM_001083909;NM_004720;NM_001005328;NM_001206925;NR_038945;NM_000674;NM_020167;NM_001001913;NM_198715;NM_004443;NM_001783;NM_001181;NM_000623;NM_001254751;NM_000173;NM_001004356;NM_0203…
molecular_function	receptor regulator activity	8	NM_001103;NM_001164410;NM_004935;NM_002027;NM_133263;NR_033698;NM_001172699;NM_001172698
molecular_function	structural molecule activity	220	NM_133266;NM_012309;NM_203505;NM_001193357;NM_012346;NM_012301;NM_016553;NM_001040439;NR_026901;NM_012297;NM_001012337;NM_153719;NM_015133;NM_000733;NM_153718;NM_080746;NM_001177640;NM_001172312;NM_002477;NM_020987;NM_001195;NM_020191;NM_004393;NM_001002;NM_146388;NM_003771;NR_034182;NM_001015;NM_201381;NM_001851;NR_026911;NM_001177635;NM_001164753;NM_015969;NM_019903;NM_000990;NM_016055;NM_05709…
molecular_function	translation regulator activity	17	NM_020420;NM_001025091;NM_001090;NM_020364;NM_001005375;NM_001005785;NR_026904;NM_001005786;NM_020363;NM_001025089;NR_023313;NM_198700;NM_001025087;NM_016480;NR_023312;NM_001033112;NM_020180
molecular_function	transporter activity	587	NM_001099405;NM_001142348;NM_006514;NM_001159575;NM_001099404;NM_001081676;NM_000335;NM_174934;NM_001130413;NM_001160161;NM_001142349;NM_014139;NR_024527;NM_020322;NR_046401;NM_198056;NM_001081677;NR_046389;NM_001038;NM_001159576;NM_001160160;NM_000453;NM_001172504;NM_001043;NR_046207;NM_203327;NM_001184832;NM_016615;NM_001172502;NM_005116;NR_033422;NM_001145975;NM_030777;NM_022829;NM_012434;NM_0…

[truncated: 4 more sheets: S11, S12, S13, S14]
